# Supplementary material for: Genetic Dissection of Phomopsis Stem Canker Resistance in Cultivated Sunflower Using High Density SNP Linkage Map
Source: Int J Mol Sci. 2020 Feb 22;21(4):1497. doi: 10.3390/ijms21041497 (PMC7073018; doi:10.3390/ijms21041497)
Supplement: Supplementary file 1 [file ijms-21-01497-s001.zip › Supplemental files/Table S1.xlsx]

## Sheet: Sheet1
Table S1: Detail of sunflower linkage map developed using SNP/InDel markers in the HA 89/HA-R3 recombinant inbred line population. Markers with prefix S
and C were obtained from HA412HO.v2.0 and HanXRQr1.0 genome sequence alignments, respectively. Marker names with blue fonts are co-segregating markers.
Highlighted markers are flanking the QTL associated with Phomoposis stem canker resistance.
Marker	LG	Pos (cM)	HA 89 allele	HA-R3 allele	X2-value	X2-Significance	Missing (No.)	Missing (%)
S1_1132960	1	0	57	79	3.56	*	28	17.1
S1_411623	1	3.62293	77	75	0.03	-	12	7.3
S1_2076857	1	4.38494	67	74	0.35	-	23	14
C1_2706898	1	4.38494	67	74	0.35	-	23	14
S1_33222703	1	9.72046	70	84	1.27	-	10	6.1
C17_54450038	1	12.703	76	88	0.88	-	0	0
C17_54450140	1	12.703	76	88	0.88	-	0	0
C15_59783804	1	18.6356	67	70	0.07	-	27	16.5
C1_41481739	1	24.3682	73	89	1.58	-	2	1.2
S13_15697231	1	27.3443	87	77	0.61	-	0	0
S1_20778771	1	28.6924	89	69	2.53	-	6	3.7
S1_12229655	1	28.8383	81	59	3.46	*	24	14.6
C1_32189546	1	29.1322	89	70	2.27	-	5	3
S1_19547489	1	29.3868	87	72	1.42	-	5	3
C1_32718925	1	29.5228	85	65	2.67	-	14	8.5
S1_31892594	1	29.8375	78	60	2.35	-	26	15.9
C1_10693455	1	29.8375	78	60	2.35	-	26	15.9
S1_7550555	1	30.7313	80	73	0.32	-	11	6.7
S1_7747607	1	31.5688	88	70	2.05	-	6	3.7
C1_13602940	1	31.8251	93	71	2.95	*	0	0
S1_31097842	1	33.2731	77	56	3.32	*	31	18.9
S1_14869088	1	33.4149	82	62	2.78	*	20	12.2
C1_24776950	1	33.4149	82	62	2.78	*	20	12.2
C1_49328193	1	33.5608	87	67	2.6	-	10	6.1
S1_46732576	1	33.7036	78	66	1	-	20	12.2
C1_43979981	1	33.8464	85	73	0.91	-	6	3.7
C1_39682621	1	34.134	80	70	0.67	-	14	8.5
C1_39655659	1	34.2682	89	73	1.58	-	2	1.2
C1_43442646	1	34.6731	82	81	0.01	-	1	0.6
C1_43442661	1	34.6731	82	81	0.01	-	1	0.6
C1_43442667	1	35.3051	77	86	0.5	-	1	0.6
S4_94744312	1	38.2531	59	82	3.75	*	23	14
C15_135919614	1	42.3837	59	80	3.17	*	25	15.2
S6_94573460	1	43.4923	61	76	1.64	-	27	16.5
S15_156919882	1	50.6939	72	82	0.65	-	10	6.1
C9_83979835	1	56.0463	85	71	1.26	-	8	4.9
S1_66490380	1	57.329	87	70	1.84	-	7	4.3
S1_66490432	1	57.329	87	70	1.84	-	7	4.3
C1_64355324	1	57.329	87	70	1.84	-	7	4.3
S1_61100375	1	57.6437	74	62	1.06	-	28	17.1
C1_61766913	1	58.1193	72	65	0.36	-	27	16.5
S2_1720693	1	59.4066	81	76	0.16	-	7	4.3
C1_47207315	1	60.2441	85	71	1.26	-	8	4.9
C1_47207324	1	60.2441	85	71	1.26	-	8	4.9
S5_56396969	1	61.5743	79	73	0.24	-	12	7.3
S5_56396963	1	61.9766	82	70	0.95	-	12	7.3
S1_17820833	1	63.5902	91	68	3.33	*	5	3
C1_29946282	1	63.7394	81	58	3.81	*	25	15.2
C12_89955012	1	64.1737	83	62	3.04	*	19	11.6
S1_51183163	1	64.3229	88	68	2.56	-	8	4.9
S1_48298774	1	64.742	86	65	2.92	*	13	7.9
C1_48252197	1	65.2968	87	71	1.62	-	6	3.7
S1_44476403	1	65.4274	90	71	2.24	-	3	1.8
C1_44717433	1	65.559	85	70	1.45	-	9	5.5
C17_164187687	1	65.9533	88	73	1.4	-	3	1.8
S1_35602759	1	66.6279	86	70	1.64	-	8	4.9
S1_15718329	1	67.0499	85	68	1.89	-	11	6.7
S1_25328043	1	69.5232	79	58	3.22	*	27	16.5
S1_25328114	1	69.5232	79	58	3.22	*	27	16.5
C1_24294791	1	74.0561	69	81	0.96	-	14	8.5
S1_14869197	1	76.3521	80	58	3.51	*	26	15.9
C1_24777059	1	76.3521	80	58	3.51	*	26	15.9
S1_30923078	1	76.6504	91	67	3.65	*	6	3.7
S1_17967309	1	76.7802	89	70	2.27	-	5	3
C4_16342394	1	77.9454	80	73	0.32	-	11	6.7
S4_13197018	1	78.6292	84	76	0.4	-	4	2.4
S4_13196886	1	78.755	87	75	0.89	-	2	1.2
C16_80091871	1	81.4269	89	74	1.38	-	1	0.6
S1_65739957	1	83.5649	88	68	2.56	-	8	4.9
C1_63180097	1	83.5649	88	68	2.56	-	8	4.9
S1_75464619	1	84.4964	91	71	2.47	-	2	1.2
S8_116758046	1	87.1199	90	67	3.37	*	7	4.3
S1_110008536	1	88.5054	92	69	3.29	*	3	1.8
S1_118630781	1	88.7719	85	68	1.89	-	11	6.7
S1_132644698	1	89.3911	78	62	1.83	-	24	14.6
C1_122938952	1	89.3911	78	62	1.83	-	24	14.6
C1_130324903	1	90.5361	82	71	0.79	-	11	6.7
S1_140105526	1	90.8117	83	73	0.64	-	8	4.9
C1_131184628	1	90.8117	83	73	0.64	-	8	4.9
C1_131695308	1	91.7887	85	71	1.26	-	8	4.9
S1_140994033	1	91.9185	83	72	0.78	-	9	5.5
S1_148243037	1	95.4991	84	67	1.91	-	13	7.9
S1_144041016	1	97.3407	83	67	1.71	-	14	8.5
C1_136374407	1	97.3407	83	67	1.71	-	14	8.5
S1_139804134	1	99.0159	82	70	0.95	-	12	7.3
C1_130324859	1	99.0159	82	70	0.95	-	12	7.3
S1_136528366	1	99.1567	82	69	1.12	-	13	7.9
C1_126288956	1	99.1567	82	69	1.12	-	13	7.9
S1_136123593	1	99.4665	70	69	0.01	-	25	15.2
C1_125915733	1	99.4665	70	69	0.01	-	25	15.2
C1_89248984	1	99.9275	79	77	0.03	-	8	4.9
C1_124183550	1	100.475	87	71	1.62	-	6	3.7
S8_154414209	1	101.832	81	82	0.01	-	1	0.6
S8_154414218	1	101.832	81	82	0.01	-	1	0.6
S8_154414223	1	101.832	81	82	0.01	-	1	0.6
S1_129055345	1	103.106	78	73	0.17	-	13	7.9
S1_129654721	1	103.264	77	60	2.11	-	27	16.5
C1_107887782	1	103.569	84	71	1.09	-	9	5.5
S1_119987137	1	104.788	63	83	2.74	*	18	11
S1_108122313	1	106.553	56	78	3.61	*	30	18.3
C1_53934893	1	106.553	56	78	3.61	*	30	18.3
S1_33859149	1	108.882	76	88	0.88	-	0	0
S1_33859015	1	110.178	86	78	0.39	-	0	0
S1_104100251	1	112.04	90	74	1.56	-	0	0
S1_116497856	1	112.296	89	69	2.53	-	6	3.7
C13_99016334	1	112.296	89	69	2.53	-	6	3.7
C13_99016369	1	112.296	89	69	2.53	-	6	3.7
C2_108756107	2	0	65	79	1.36	-	20	12.2
C2_92395770	2	1.93082	69	85	1.66	-	10	6.1
S2_74490415	2	5.65716	72	91	2.21	-	1	0.6
C2_60639209	2	7.97792	80	64	1.78	-	20	12.2
C2_73246730	2	8.60589	80	84	0.1	-	0	0
C2_73246721	2	8.98052	76	87	0.74	-	1	0.6
C2_73246710	2	9.10393	77	86	0.5	-	1	0.6
S12_91599446	2	12.3895	73	91	1.98	-	0	0
S12_91599489	2	12.6363	75	89	1.2	-	0	0
S12_91599413	2	12.883	77	87	0.61	-	0	0
S2_86895049	2	16.6093	70	83	1.1	-	11	6.7
C4_139897100	2	19.0394	61	76	1.64	-	27	16.5
S1_130030619	2	22.8727	70	93	3.25	*	1	0.6
S1_130030673	2	25.3681	76	86	0.62	-	2	1.2
S2_77039027	2	28.2219	80	66	1.34	-	18	11
S16_157126613	2	28.3589	87	76	0.74	-	1	0.6
S16_157126621	2	28.7335	84	79	0.15	-	1	0.6
S16_157126639	2	28.9818	86	77	0.5	-	1	0.6
S2_77929352	2	29.2447	84	71	1.09	-	9	5.5
S2_77929373	2	29.2447	84	71	1.09	-	9	5.5
S2_101638316	2	29.3754	85	77	0.4	-	2	1.2
S2_101638335	2	29.3754	85	77	0.4	-	2	1.2
C3_8718374	2	30.0699	75	59	1.91	-	30	18.3
C2_129528110	2	30.7644	84	64	2.7	-	16	9.8
C2_129528138	2	30.7644	84	64	2.7	-	16	9.8
S2_45474439	2	30.9042	87	64	3.5	*	13	7.9
C2_96641932	2	31.0491	77	66	0.85	-	21	12.8
S2_115111466	2	31.1994	85	62	3.6	*	17	10.4
S2_115111610	2	31.1994	85	62	3.6	*	17	10.4
C2_93901350	2	31.1994	85	62	3.6	*	17	10.4
C2_104289441	2	31.3363	89	75	1.2	-	0	0
S2_105283616	2	31.4687	84	68	1.68	-	12	7.3
C2_50691389	2	31.6085	86	69	1.86	-	9	5.5
C2_92203786	2	31.8732	88	74	1.21	-	2	1.2
S6_129307794	2	32.6295	83	71	0.94	-	10	6.1
S2_103724450	2	33.5166	82	68	1.31	-	14	8.5
C9_160722431	2	35.971	85	65	2.67	-	14	8.5
S2_168289657	2	40.4555	88	74	1.21	-	2	1.2
S2_173408236	2	42.7584	84	62	3.32	*	18	11
S2_173408268	2	42.7584	84	62	3.32	*	18	11
C4_1667487	2	42.7584	84	62	3.32	*	18	11
S2_176127763	2	43.7646	76	66	0.7	-	22	13.4
C2_167248271	2	44.5632	87	64	3.5	*	13	7.9
C2_168850368	2	44.9794	86	64	3.23	*	14	8.5
S2_177062591	2	45.3985	87	63	3.84	*	14	8.5
C2_167629516	2	46.3058	83	60	3.7	*	21	12.8
S2_176715632	2	47.0292	79	65	1.36	-	20	12.2
C4_1667376	2	48.1291	84	63	3	*	17	10.4
S2_172228941	2	48.6998	84	64	2.7	-	16	9.8
C2_162008016	2	48.6998	84	64	2.7	-	16	9.8
S2_169173598	2	49.2584	87	67	2.6	-	10	6.1
C9_56460913	2	50.0263	78	63	1.6	-	23	14
S13_157392418	2	51.4076	86	76	0.62	-	2	1.2
S2_68269087	2	52.251	83	67	1.71	-	14	8.5
C2_45085707	2	52.3959	87	65	3.18	*	12	7.3
C17_109350840	2	52.5408	86	65	2.92	*	13	7.9
C2_84519619	2	53.0018	85	64	2.96	*	15	9.1
C2_50159664	2	53.3069	83	62	3.04	*	19	11.6
S2_20386278	2	54.0251	91	72	2.21	-	1	0.6
C2_50011071	2	54.8626	87	63	3.84	*	14	8.5
S12_127833895	2	55.9372	83	66	1.94	-	15	9.1
S17_47154847	2	57.3935	92	70	2.99	*	2	1.2
S17_47154805	2	57.5177	91	72	2.21	-	1	0.6
S17_47154823	2	57.5177	91	72	2.21	-	1	0.6
S17_47154832	2	57.5177	91	72	2.21	-	1	0.6
S2_90230241	2	57.9173	85	69	1.66	-	10	6.1
C2_65679122	2	58.0542	87	69	2.08	-	8	4.9
S2_90968505	2	58.1911	87	66	2.88	*	11	6.7
C2_94150373	2	58.1911	87	66	2.88	*	11	6.7
S6_41313743	2	59.8923	86	63	3.55	*	15	9.1
S2_67702952	2	61.6068	89	65	3.74	*	10	6.1
S2_72320410	2	61.7538	82	61	3.08	*	21	12.8
C2_88342134	2	61.7538	82	61	3.08	*	21	12.8
S2_71382339	2	62.0276	82	81	0.01	-	1	0.6
C2_107218769	2	62.7906	79	85	0.22	-	0	0
S2_72607283	2	64.2634	70	90	2.5	-	4	2.4
C3_121390164	2	66.2731	66	89	3.41	*	9	5.5
S2_92937002	2	67.6982	72	86	1.24	-	6	3.7
S2_73701473	2	68.3963	73	81	0.42	-	10	6.1
S2_97278124	2	68.5332	79	77	0.03	-	8	4.9
S2_86895022	2	69.2363	74	80	0.23	-	10	6.1
C2_73942579	2	71.1828	65	79	1.36	-	20	12.2
C2_95857039	2	72.4497	84	69	1.47	-	11	6.7
C2_75455069	2	72.5946	87	64	3.5	*	13	7.9
C2_92395750	2	72.7394	78	76	0.03	-	10	6.1
C2_92395795	2	72.7394	78	76	0.03	-	10	6.1
C2_92395833	2	72.7394	78	76	0.03	-	10	6.1
S2_74725145	2	72.8773	81	74	0.32	-	9	5.5
C5_54922255	2	74.4228	91	70	2.74	*	3	1.8
C2_9636454	2	77.0542	85	63	3.27	*	16	9.8
C2_105988219	2	78.6155	77	59	2.38	-	28	17.1
C2_85705337	2	79.8925	82	77	0.16	-	5	3
C2_85705278	2	80.5409	87	72	1.42	-	5	3
C2_85705361	2	80.6674	88	71	1.82	-	5	3
C2_85705316	2	80.7939	89	70	2.27	-	5	3
S2_147792672	2	80.9367	80	64	1.78	-	20	12.2
C4_19297576	2	80.9367	80	64	1.78	-	20	12.2
C11_132593812	2	83.0074	78	57	3.27	*	29	17.7
S2_141830253	2	85.1843	86	63	3.55	*	15	9.1
C12_160149677	2	85.1843	86	63	3.55	*	15	9.1
C14_46926287	2	85.3251	93	69	3.56	*	2	1.2
S2_141830198	2	85.6046	83	64	2.46	-	17	10.4
C12_160149622	2	85.6046	83	64	2.46	-	17	10.4
C2_94477193	2	85.7505	87	65	3.18	*	12	7.3
C2_94477219	2	85.7505	87	65	3.18	*	12	7.3
C2_108756072	2	86.5491	73	65	0.46	-	26	15.9
S2_98069155	2	86.7005	72	63	0.6	-	29	17.7
C2_58631182	2	87.0255	84	63	3	*	17	10.4
C2_94085491	2	87.4694	83	69	1.29	-	12	7.3
S2_89036814	2	87.6132	85	63	3.27	*	16	9.8
C15_135313656	2	88.0128	92	72	2.44	-	0	0
C15_135313701	2	88.0128	92	72	2.44	-	0	0
S2_87625463	2	88.4233	82	67	1.51	-	15	9.1
C13_60405402	2	88.5557	90	66	3.69	*	8	4.9
S2_84829945	2	88.6899	87	66	2.88	*	11	6.7
C2_90514510	2	88.6899	87	66	2.88	*	11	6.7
C14_47304580	2	89.9273	90	71	2.24	-	3	1.8
S2_99451880	2	91.4503	81	63	2.25	-	20	12.2
C2_105847535	2	91.4503	81	63	2.25	-	20	12.2
C15_117726065	2	92.9391	78	86	0.39	-	0	0
C5_73099514	2	96.1314	70	68	0.03	-	26	15.9
C9_123394311	2	100.062	70	72	0.03	-	22	13.4
S2_85540217	2	105.149	71	90	2.24	-	3	1.8
C17_143903416	2	109.632	76	86	0.62	-	2	1.2
C17_99017277	2	114.835	75	88	1.04	-	1	0.6
S2_86587017	2	117.551	81	62	2.52	-	21	12.8
C2_65462579	2	117.551	81	62	2.52	-	21	12.8
C5_54961213	2	117.693	89	65	3.74	*	10	6.1
S2_90597452	2	117.828	87	77	0.61	-	0	0
S6_119668521	2	118.521	91	72	2.21	-	1	0.6
S6_119676102	2	120.396	91	73	1.98	-	0	0
C2_148607991	2	122.311	59	78	2.64	-	27	16.5
S2_156548739	2	122.798	82	65	1.97	-	17	10.4
C2_143539186	2	122.798	82	65	1.97	-	17	10.4
S2_149684573	2	122.937	86	65	2.92	*	13	7.9
C3_163496889	2	122.937	86	65	2.92	*	13	7.9
C2_65244462	2	123.257	76	59	2.14	-	29	17.7
C2_108006849	2	123.398	91	73	1.98	-	0	0
S2_96789632	2	123.52	87	77	0.61	-	0	0
S2_96789643	2	123.52	87	77	0.61	-	0	0
S2_140568353	2	123.669	78	62	1.83	-	24	14.6
C2_131576281	2	123.669	78	62	1.83	-	24	14.6
S2_149848818	2	124.119	83	64	2.46	-	17	10.4
C2_131484787	2	124.119	83	64	2.46	-	17	10.4
S2_157526486	2	126.679	79	81	0.02	-	4	2.4
S3_947547	3	0	81	64	1.99	-	19	11.6
C3_241512	3	0.140788	88	67	2.85	*	9	5.5
C3_11628545	3	7.44171	78	58	2.94	*	28	17.1
S3_10949158	3	8.09642	80	70	0.67	-	14	8.5
C3_12457263	3	8.09642	80	70	0.67	-	14	8.5
S3_10949231	3	8.23242	84	72	0.92	-	8	4.9
C3_12457336	3	8.36309	83	71	0.94	-	10	6.1
S3_10949143	3	8.49909	81	69	0.96	-	14	8.5
C3_12457248	3	8.49909	81	69	0.96	-	14	8.5
S3_11359555	3	10.0951	79	65	1.36	-	20	12.2
S3_11359616	3	10.2359	77	66	0.85	-	21	12.8
S3_18142363	3	11.3534	86	65	2.92	*	13	7.9
C3_17421665	3	11.3534	86	65	2.92	*	13	7.9
S3_15073505	3	11.4932	88	68	2.56	-	8	4.9
S3_12851626	3	12.0638	77	73	0.11	-	14	8.5
S3_12851636	3	12.0638	77	73	0.11	-	14	8.5
S3_12851546	3	12.198	76	74	0.03	-	14	8.5
S3_12851582	3	12.198	76	74	0.03	-	14	8.5
S3_18774348	3	12.3461	80	65	1.55	-	19	11.6
C3_18237005	3	12.3461	80	65	1.55	-	19	11.6
S3_20886570	3	12.743	81	76	0.16	-	7	4.3
S3_20886576	3	12.743	81	76	0.16	-	7	4.3
S3_20884532	3	13.0206	72	75	0.06	-	17	10.4
C3_23970043	3	13.0206	72	75	0.06	-	17	10.4
S3_22684279	3	13.328	64	80	1.78	-	20	12.2
S3_22001903	3	13.4719	76	79	0.06	-	9	5.5
C3_21523617	3	13.4719	76	79	0.06	-	9	5.5
C3_24497005	3	13.6069	78	77	0.01	-	9	5.5
S3_38596808	3	15.4629	82	65	1.97	-	17	10.4
C3_58032633	3	16.0502	78	69	0.55	-	17	10.4
S3_59514629	3	16.8008	77	76	0.01	-	11	6.7
C2_23899742	3	16.8008	77	76	0.01	-	11	6.7
C3_112733070	3	20.2167	79	73	0.24	-	12	7.3
C3_119052901	3	20.3637	78	62	1.83	-	24	14.6
C3_122745940	3	20.8247	79	70	0.54	-	15	9.1
C3_118522846	3	21.1444	64	78	1.38	-	22	13.4
S3_147737997	3	22.0186	69	92	3.29	*	3	1.8
S3_152140508	3	23.135	78	75	0.06	-	11	6.7
C3_121594705	3	23.2692	82	72	0.65	-	10	6.1
C3_130846264	3	24.3552	84	79	0.15	-	1	0.6
S3_160938326	3	24.5102	71	67	0.12	-	26	15.9
S3_160938413	3	24.5102	71	67	0.12	-	26	15.9
C3_142153012	3	24.5102	71	67	0.12	-	26	15.9
C3_142153099	3	24.5102	71	67	0.12	-	26	15.9
S3_157199488	3	24.9974	87	65	3.18	*	12	7.3
C3_133901782	3	24.9974	87	65	3.18	*	12	7.3
C3_146616450	3	26.2672	72	60	1.09	-	32	19.5
S3_163205861	3	26.9802	71	75	0.11	-	18	11
C3_136947945	3	26.9802	71	75	0.11	-	18	11
S3_166014431	3	27.6571	59	73	1.48	-	32	19.5
S3_165502450	3	27.8388	76	61	1.64	-	27	16.5
S3_166634414	3	28.5783	72	62	0.75	-	30	18.3
C3_137562111	3	28.7297	73	61	1.07	-	30	18.3
C3_137562045	3	28.8824	72	61	0.91	-	31	18.9
S3_166931494	3	29.2021	82	71	0.79	-	11	6.7
S3_166931505	3	29.2021	82	71	0.79	-	11	6.7
C3_142649220	3	29.2021	82	71	0.79	-	11	6.7
S3_167726488	3	29.4685	82	72	0.65	-	10	6.1
S3_167726558	3	29.4685	82	72	0.65	-	10	6.1
S3_167726570	3	29.4685	82	72	0.65	-	10	6.1
C3_143574612	3	29.4685	82	72	0.65	-	10	6.1
C3_143574682	3	29.4685	82	72	0.65	-	10	6.1
C3_143574694	3	29.4685	82	72	0.65	-	10	6.1
S3_167673607	3	29.7603	66	78	1	-	20	12.2
C3_140096286	3	30.4044	79	65	1.36	-	20	12.2
C3_156874100	3	30.9918	79	72	0.32	-	13	7.9
S3_172322168	3	31.5544	81	71	0.66	-	12	7.3
C3_150539153	3	31.5544	81	71	0.66	-	12	7.3
S3_173927499	3	31.7003	78	67	0.83	-	19	11.6
C3_157745408	3	31.9818	87	71	1.62	-	6	3.7
S3_179397022	3	40.7857	84	67	1.91	-	13	7.9
S3_179397085	3	40.7857	84	67	1.91	-	13	7.9
C3_165705284	3	40.7857	84	67	1.91	-	13	7.9
C3_165705347	3	40.7857	84	67	1.91	-	13	7.9
S3_179713785	3	41.4742	85	69	1.66	-	10	6.1
C3_166002627	3	41.4742	85	69	1.66	-	10	6.1
S3_181332059	3	41.766	78	65	1.18	-	21	12.8
S3_181332069	3	41.766	78	65	1.18	-	21	12.8
C3_167515326	3	41.766	78	65	1.18	-	21	12.8
C3_167515336	3	41.766	78	65	1.18	-	21	12.8
C3_167887954	3	41.9088	82	74	0.41	-	8	4.9
S3_180803202	3	42.177	83	70	1.1	-	11	6.7
C4_499694	4	0	68	81	1.13	-	15	9.1
S4_2013881	4	0.554785	63	69	0.27	-	32	19.5
S4_2013893	4	0.554785	63	69	0.27	-	32	19.5
S4_2013911	4	0.554785	63	69	0.27	-	32	19.5
C10_22225740	4	3.50855	75	89	1.2	-	0	0
C4_5619231	4	4.03417	75	81	0.23	-	8	4.9
C4_5619244	4	4.03417	75	81	0.23	-	8	4.9
C4_7534681	4	5.60171	71	86	1.43	-	7	4.3
S4_6150668	4	7.61133	73	85	0.91	-	6	3.7
C4_11311862	4	10.8309	72	71	0.01	-	21	12.8
S4_8213190	4	11.4315	70	87	1.84	-	7	4.3
S10_150874287	4	13.8696	74	79	0.16	-	11	6.7
S4_15501396	4	14.1397	75	79	0.1	-	10	6.1
S7_110702512	4	18.1893	70	62	0.48	-	32	19.5
S4_22892958	4	21.7568	76	70	0.25	-	18	11
C14_24512431	4	25.0353	92	68	3.6	*	4	2.4
S14_7484793	4	28.3164	87	65	3.18	*	12	7.3
C10_223142433	4	34.1573	91	73	1.98	-	0	0
S4_32905649	4	38.315	67	67	0	-	30	18.3
C10_56134287	4	38.4816	70	75	0.17	-	19	11.6
S4_32905572	4	38.651	65	67	0.03	-	32	19.5
C4_44637494	4	38.651	65	67	0.03	-	32	19.5
S4_22889466	4	38.9786	70	78	0.43	-	16	9.8
S4_22889493	4	38.9786	70	78	0.43	-	16	9.8
C4_26791869	4	38.9786	70	78	0.43	-	16	9.8
C4_27164625	4	39.1348	73	64	0.59	-	27	16.5
C4_27815588	4	39.3	67	76	0.57	-	21	12.8
C4_39228042	4	39.6005	76	78	0.03	-	10	6.1
S4_32245326	4	39.7383	68	83	1.49	-	13	7.9
C4_36886355	4	39.7383	68	83	1.49	-	13	7.9
S4_22087296	4	40.0506	72	73	0.01	-	19	11.6
S4_22087305	4	40.0506	72	73	0.01	-	19	11.6
C4_26791896	4	40.2009	72	77	0.17	-	15	9.1
S4_26471152	4	40.3535	65	78	1.18	-	21	12.8
C4_27079284	4	40.6563	69	82	1.12	-	13	7.9
S4_21620287	4	41.064	81	78	0.06	-	5	3
C13_126862741	4	41.6306	68	82	1.31	-	14	8.5
C17_62439116	4	42.2645	73	84	0.77	-	7	4.3
S12_53185113	4	45.4568	61	84	3.65	*	19	11.6
C4_41055440	4	47.3214	58	76	2.42	-	30	18.3
S4_39039463	4	47.4826	70	80	0.67	-	14	8.5
S6_87970001	4	47.9332	78	85	0.3	-	1	0.6
C4_90535676	4	48.7887	67	79	0.99	-	18	11
C4_91016210	4	48.9315	78	86	0.39	-	0	0
S4_59574446	4	49.6107	68	84	1.68	-	12	7.3
S4_59574510	4	49.6107	68	84	1.68	-	12	7.3
C4_72247658	4	49.6107	68	84	1.68	-	12	7.3
C4_72247722	4	49.6107	68	84	1.68	-	12	7.3
S4_60604430	4	49.7599	68	82	1.31	-	14	8.5
S4_60604449	4	49.7599	68	82	1.31	-	14	8.5
C4_72845959	4	49.7599	68	82	1.31	-	14	8.5
C4_72845978	4	49.7599	68	82	1.31	-	14	8.5
C17_155733777	4	50.0145	74	90	1.56	-	0	0
S4_68768683	4	50.2707	70	88	2.05	-	6	3.7
S4_99547105	4	50.4022	70	86	1.64	-	8	4.9
S4_68659492	4	50.5373	77	77	0	-	10	6.1
C4_105975948	4	50.6715	76	83	0.31	-	5	3
S17_104090486	4	51.4221	65	85	2.67	-	14	8.5
S4_66620143	4	52.1783	72	79	0.32	-	13	7.9
C4_132899616	4	52.3172	73	85	0.91	-	6	3.7
S4_67839587	4	52.7678	60	81	3.13	*	23	14
C11_128174641	4	52.7678	60	81	3.13	*	23	14
S4_60604517	4	52.9002	70	82	0.95	-	12	7.3
C4_72846046	4	52.9002	70	82	0.95	-	12	7.3
S4_62831557	4	53.7873	73	80	0.32	-	11	6.7
S4_152904943	4	54.9138	61	80	2.56	-	23	14
C4_77109730	4	54.9138	61	80	2.56	-	23	14
S4_151395466	4	55.2056	75	84	0.51	-	5	3
S4_154083368	4	55.4775	71	80	0.54	-	13	7.9
C4_101658699	4	55.6107	72	80	0.42	-	12	7.3
C4_73621289	4	55.8827	72	86	1.24	-	6	3.7
S4_169342373	4	56.2876	70	86	1.64	-	8	4.9
S4_169342440	4	56.2876	70	86	1.64	-	8	4.9
S4_169342452	4	56.2876	70	86	1.64	-	8	4.9
C4_133425316	4	56.2876	70	86	1.64	-	8	4.9
C4_133425383	4	56.2876	70	86	1.64	-	8	4.9
C4_133425395	4	56.2876	70	86	1.64	-	8	4.9
C3_156058951	4	58.2829	67	82	1.51	-	15	9.1
C4_126685785	4	60.3416	72	82	0.65	-	10	6.1
C4_133611449	4	60.4757	70	82	0.95	-	12	7.3
C4_133611401	4	60.6099	67	84	1.91	-	13	7.9
S4_173215674	4	60.7406	78	86	0.39	-	0	0
C4_135431799	4	60.7406	78	86	0.39	-	0	0
S4_173962438	4	61.9706	82	80	0.02	-	2	1.2
S4_174532046	4	63.0493	73	85	0.91	-	6	3.7
C4_134899091	4	63.0493	73	85	0.91	-	6	3.7
S4_175088881	4	63.1791	72	87	1.42	-	5	3
S4_175088988	4	63.1791	72	87	1.42	-	5	3
S4_175089001	4	63.1791	72	87	1.42	-	5	3
C5_76163363	4	63.1791	72	87	1.42	-	5	3
C5_76163376	4	63.1791	72	87	1.42	-	5	3
C5_76163483	4	63.1791	72	87	1.42	-	5	3
S4_180643600	4	63.3107	73	81	0.42	-	10	6.1
C4_71023585	4	63.3107	73	81	0.42	-	10	6.1
S15_157127620	4	65.5105	70	82	0.95	-	12	7.3
S4_180809881	4	67.6723	67	78	0.83	-	19	11.6
C4_152059179	4	69.8592	91	71	2.47	-	2	1.2
C4_152059183	4	70.251	82	74	0.41	-	8	4.9
C4_154918255	4	70.676	78	70	0.43	-	16	9.8
C4_154918265	4	70.676	78	70	0.43	-	16	9.8
C4_156351141	4	70.948	83	70	1.1	-	11	6.7
C4_160582579	4	71.8286	76	73	0.06	-	15	9.1
S4_207893783	4	73.3175	79	75	0.1	-	10	6.1
S4_208917737	4	73.4507	76	75	0.01	-	13	7.9
C4_165646078	4	73.4507	76	75	0.01	-	13	7.9
S4_211061967	4	73.5967	80	72	0.42	-	12	7.3
S4_211062062	4	73.5967	80	72	0.42	-	12	7.3
S4_211062073	4	73.5967	80	72	0.42	-	12	7.3
C4_166464922	4	73.5967	80	72	0.42	-	12	7.3
C4_166464933	4	73.5967	80	72	0.42	-	12	7.3
C4_166465028	4	73.5967	80	72	0.42	-	12	7.3
S4_211306382	4	73.7405	82	72	0.65	-	10	6.1
C4_167373411	4	73.7405	82	72	0.65	-	10	6.1
C4_167805849	4	74.0161	77	74	0.06	-	13	7.9
S4_206443948	4	74.5868	77	72	0.17	-	15	9.1
C4_161951614	4	74.5868	77	72	0.17	-	15	9.1
S4_204504697	4	75.4547	76	77	0.01	-	11	6.7
C4_146474068	4	76.6371	74	77	0.06	-	13	7.9
C14_134119005	4	77.635	72	87	1.42	-	5	3
S4_187776941	4	78.6189	69	85	1.66	-	10	6.1
C4_144237302	4	78.6189	69	85	1.66	-	10	6.1
S4_187776878	4	78.7568	71	79	0.43	-	14	8.5
C4_144237239	4	78.7568	71	79	0.43	-	14	8.5
C3_19953032	4	78.8956	74	78	0.11	-	12	7.3
C3_19953059	4	78.8956	74	78	0.11	-	12	7.3
C3_19953122	4	79.0326	68	81	1.13	-	15	9.1
S4_186214500	4	79.1704	73	80	0.32	-	11	6.7
S4_186214508	4	79.1704	73	80	0.32	-	11	6.7
C11_156032441	4	79.1704	73	80	0.32	-	11	6.7
C11_156032449	4	79.1704	73	80	0.32	-	11	6.7
S4_184980227	4	79.3102	67	80	1.15	-	17	10.4
C4_126969881	4	79.3102	67	80	1.15	-	17	10.4
S4_183647465	4	79.451	69	86	1.86	-	9	5.5
S4_183647473	4	79.451	69	86	1.86	-	9	5.5
C4_99143345	4	80.1122	76	88	0.88	-	0	0
C4_126685776	4	80.2421	72	83	0.78	-	9	5.5
S4_152562961	4	80.3838	65	83	2.19	-	16	9.8
C10_63526612	4	80.3838	65	83	2.19	-	16	9.8
S4_139444480	4	80.5227	74	81	0.32	-	9	5.5
C4_116823770	4	80.5227	74	81	0.32	-	9	5.5
S4_147992260	4	80.673	77	65	1.01	-	22	13.4
C4_75752624	4	80.673	77	65	1.01	-	22	13.4
S4_152592476	4	81.194	57	79	3.56	*	28	17.1
C10_63497343	4	81.194	57	79	3.56	*	28	17.1
C4_103098302	4	81.3514	71	82	0.79	-	11	6.7
S4_105018854	4	81.7332	73	87	1.23	-	4	2.4
S4_65742768	4	81.863	72	84	0.92	-	8	4.9
S4_68740451	4	82.2574	83	81	0.02	-	0	0
S4_67306465	4	82.6569	73	80	0.32	-	11	6.7
C4_82444565	4	82.6569	73	80	0.32	-	11	6.7
S4_71893585	4	84.082	92	68	3.6	*	4	2.4
S6_122512308	4	88.8751	92	68	3.6	*	4	2.4
C4_27946809	4	97.5119	80	81	0.01	-	3	1.8
C4_27762287	4	107.031	60	78	2.35	-	26	15.9
C4_27762278	4	107.177	61	77	1.86	-	26	15.9
C4_27762302	4	107.778	63	79	1.8	-	22	13.4
S5_888766	5	0	59	75	1.91	-	30	18.3
C5_1298577	5	0.534993	62	74	1.06	-	28	17.1
C5_3536096	5	7.79119	75	88	1.04	-	1	0.6
C15_70261520	5	14.2919	83	71	0.94	-	10	6.1
C5_5052005	5	17.1675	77	84	0.3	-	3	1.8
C5_12380579	5	21.1779	70	82	0.95	-	12	7.3
S5_7963934	5	23.587	64	73	0.59	-	27	16.5
S5_8937784	5	24.8742	75	80	0.16	-	9	5.5
C5_20479550	5	24.8742	75	80	0.16	-	9	5.5
C5_23448450	5	25.0121	72	79	0.32	-	13	7.9
C5_23448537	5	25.0121	72	79	0.32	-	13	7.9
S5_10098647	5	25.1472	77	85	0.4	-	2	1.2
C10_165287278	5	27.6779	85	77	0.4	-	2	1.2
C14_47520982	5	31.21	89	73	1.58	-	2	1.2
C14_141756197	5	37.0793	75	74	0.01	-	15	9.1
S1_48407105	5	42.615	67	69	0.03	-	28	17.1
S1_48407023	5	42.7631	66	72	0.26	-	26	15.9
S1_48407131	5	42.9111	65	71	0.26	-	28	17.1
S15_122447872	5	48.7681	58	78	2.94	*	28	17.1
S8_151978026	5	51.6462	81	82	0.01	-	1	0.6
S8_151977997	5	51.7697	82	81	0.01	-	1	0.6
S8_151978049	5	51.7697	82	81	0.01	-	1	0.6
S8_151978096	5	51.7697	82	81	0.01	-	1	0.6
S5_98640579	5	52.3206	77	73	0.11	-	14	8.5
S5_98640621	5	52.3206	77	73	0.11	-	14	8.5
C5_83141827	5	53.0188	94	70	3.51	*	0	0
C5_129219032	5	53.8227	86	69	1.86	-	9	5.5
C3_28579248	5	57.1878	75	58	2.17	-	31	18.9
S5_112262279	5	60.7701	68	69	0.01	-	27	16.5
C5_128281707	5	60.7701	68	69	0.01	-	27	16.5
C1_51651174	5	64.9278	70	88	2.05	-	6	3.7
S3_75845236	5	70.3299	66	67	0.01	-	31	18.9
S3_75845371	5	71.2728	71	66	0.18	-	27	16.5
S14_181266527	5	75.2104	75	85	0.62	-	4	2.4
C5_57562566	5	77.3108	79	72	0.32	-	13	7.9
S5_98182103	5	77.4459	86	76	0.62	-	2	1.2
C10_198036063	5	77.9969	82	82	0	-	0	0
S5_40298723	5	78.5331	77	76	0.01	-	11	6.7
S5_40298741	5	78.5331	77	76	0.01	-	11	6.7
C5_97487102	5	78.5331	77	76	0.01	-	11	6.7
C3_81481375	5	78.7996	75	88	1.04	-	1	0.6
C3_81481401	5	78.7996	75	88	1.04	-	1	0.6
C3_81481296	5	78.923	76	87	0.74	-	1	0.6
S5_40298688	5	79.0562	77	75	0.03	-	12	7.3
C5_97487084	5	79.0562	77	75	0.03	-	12	7.3
C5_97487137	5	79.0562	77	75	0.03	-	12	7.3
C3_101797583	5	79.4843	84	67	1.91	-	13	7.9
S5_35209351	5	79.9124	77	74	0.06	-	13	7.9
S5_39460199	5	80.4246	71	65	0.26	-	28	17.1
S5_36810987	5	81.7299	57	79	3.56	*	28	17.1
C5_71002102	5	83.2138	82	75	0.31	-	7	4.3
C5_83153895	5	83.603	88	76	0.88	-	0	0
C5_142517492	5	84.1904	80	60	2.86	*	24	14.6
C5_132504322	5	84.4865	81	76	0.16	-	7	4.3
S5_97363446	5	84.8012	63	74	0.88	-	27	16.5
C13_72567432	5	85.6261	70	81	0.8	-	13	7.9
C13_72567333	5	86.1927	66	79	1.17	-	19	11.6
C13_72567350	5	86.3315	66	80	1.34	-	18	11
C5_95220778	5	86.7821	80	74	0.23	-	10	6.1
S5_19996603	5	87.0522	76	79	0.06	-	9	5.5
C5_111695135	5	87.19	79	74	0.16	-	11	6.7
C5_71098943	5	87.3242	77	77	0	-	10	6.1
C5_95220760	5	87.4575	80	73	0.32	-	11	6.7
C5_123717632	5	88.1413	88	74	1.21	-	2	1.2
S5_112392931	5	88.6961	81	69	0.96	-	14	8.5
C5_128368950	5	88.6961	81	69	0.96	-	14	8.5
S5_105135686	5	88.8251	77	87	0.61	-	0	0
S5_95067980	5	88.9575	76	76	0	-	12	7.3
C5_95303535	5	88.9575	76	76	0	-	12	7.3
C7_57055550	5	89.2649	60	82	3.41	*	22	13.4
C7_57055632	5	89.4067	65	83	2.19	-	16	9.8
S5_95068105	5	89.5537	75	76	0.01	-	13	7.9
C5_95303659	5	89.5537	75	76	0.01	-	13	7.9
S5_122775985	5	89.6996	69	72	0.06	-	23	14
C5_132919126	5	89.8435	78	76	0.03	-	10	6.1
C4_40857247	5	90.5368	72	87	1.42	-	5	3
S5_133360395	5	91.084	75	80	0.16	-	9	5.5
C5_168784183	5	91.2238	73	72	0.01	-	19	11.6
S5_141182321	5	91.7985	74	88	1.21	-	2	1.2
S5_145147696	5	92.3816	70	72	0.03	-	22	13.4
S5_136387147	5	92.5204	81	79	0.02	-	4	2.4
C5_171992787	5	92.6612	76	68	0.44	-	20	12.2
S5_145294938	5	92.803	79	77	0.03	-	8	4.9
C2_169202232	5	93.4915	84	80	0.1	-	0	0
S5_133329926	5	94.4485	76	77	0.01	-	11	6.7
S16_201721891	5	98.9141	60	72	1.09	-	32	19.5
S5_178473036	5	108.115	66	68	0.03	-	30	18.3
C5_209544747	5	113.155	86	71	1.43	-	7	4.3
C5_216193041	5	118.47	87	64	3.5	*	13	7.9
S5_186076229	5	118.606	84	70	1.27	-	10	6.1
C5_218986670	5	119.028	77	76	0.01	-	11	6.7
C5_218986776	5	119.56	75	81	0.23	-	8	4.9
C6_4241268	6	0	85	73	0.91	-	6	3.7
S6_3381371	6	0.133282	80	71	0.54	-	13	7.9
C6_3054852	6	0.133282	80	71	0.54	-	13	7.9
C5_187344040	6	2.72435	82	78	0.1	-	4	2.4
S6_4715824	6	3.91565	80	66	1.34	-	18	11
C6_5260581	6	3.91565	80	66	1.34	-	18	11
S6_8822359	6	7.2215	80	76	0.1	-	8	4.9
S6_8822476	6	7.2215	80	76	0.1	-	8	4.9
S6_12067070	6	9.06313	79	67	0.99	-	18	11
C6_12835448	6	9.06313	79	67	0.99	-	18	11
C6_17783240	6	11.9428	68	72	0.11	-	24	14.6
S6_16590415	6	12.0898	64	84	2.7	-	16	9.8
S6_17722943	6	13.1727	75	74	0.01	-	15	9.1
S6_20021808	6	13.607	77	72	0.17	-	15	9.1
C6_20330205	6	13.607	77	72	0.17	-	15	9.1
S6_20229042	6	13.7562	71	74	0.06	-	19	11.6
C6_18671275	6	13.7562	71	74	0.06	-	19	11.6
C6_20962785	6	13.898	77	70	0.33	-	17	10.4
S6_26797357	6	14.9328	77	74	0.06	-	13	7.9
S6_29814018	6	15.4838	90	74	1.56	-	0	0
C6_27906091	6	15.4838	90	74	1.56	-	0	0
S6_29800832	6	15.6217	78	68	0.68	-	18	11
S6_33860783	6	16.0437	77	71	0.24	-	16	9.8
C14_129210756	6	16.0437	77	71	0.24	-	16	9.8
S6_38160021	6	16.1875	86	63	3.55	*	15	9.1
C6_34387388	6	16.1875	86	63	3.55	*	15	9.1
S6_33681118	6	16.3245	86	68	2.1	-	10	6.1
S6_33681126	6	16.3245	86	68	2.1	-	10	6.1
C14_129382729	6	16.3245	86	68	2.1	-	10	6.1
C14_129382737	6	16.3245	86	68	2.1	-	10	6.1
S6_31277529	6	16.4693	73	74	0.01	-	17	10.4
S6_40737736	6	16.945	80	60	2.86	*	24	14.6
S6_40737775	6	16.945	80	60	2.86	*	24	14.6
C6_34758136	6	17.093	86	67	2.36	-	11	6.7
C10_30427358	6	17.5471	78	63	1.6	-	23	14
S5_113119163	6	18.3731	80	84	0.1	-	0	0
S5_113132186	6	19.8075	79	85	0.22	-	0	0
S6_44918887	6	20.8199	75	70	0.17	-	19	11.6
C6_38340951	6	21.2419	81	67	1.32	-	16	9.8
C6_38340999	6	21.3808	82	67	1.51	-	15	9.1
S6_45359533	6	21.5215	82	67	1.51	-	15	9.1
C6_49009238	6	21.801	84	76	0.4	-	4	2.4
S6_48995412	6	22.0865	81	63	2.25	-	20	12.2
C6_39768451	6	22.2325	71	67	0.12	-	26	15.9
S6_48012521	6	22.3795	71	70	0.01	-	23	14
S6_53253713	6	22.5183	88	73	1.4	-	3	1.8
C6_50959255	6	22.9526	76	65	0.86	-	23	14
C6_50959347	6	23.7641	61	73	1.07	-	30	18.3
C1_147579083	6	25.5141	80	68	0.97	-	16	9.8
S6_100359468	6	25.6511	88	75	1.04	-	1	0.6
S6_100514280	6	26.0917	75	64	0.87	-	25	15.2
C1_147538213	6	26.0917	75	64	0.87	-	25	15.2
S6_100959604	6	27.4837	77	85	0.4	-	2	1.2
C6_67609884	6	28.693	77	65	1.01	-	22	13.4
S6_103854000	6	28.9785	91	73	1.98	-	0	0
S6_86818443	6	29.4036	76	68	0.44	-	20	12.2
C4_7652302	6	29.6891	84	78	0.22	-	2	1.2
C6_77596187	6	29.9437	83	77	0.22	-	4	2.4
S6_101231956	6	32.0078	69	94	3.83	*	1	0.6
S6_46768257	6	36.2013	76	87	0.74	-	1	0.6
S17_114879703	6	40.1817	74	90	1.56	-	0	0
S17_114879710	6	40.4284	72	92	2.44	-	0	0
S7_95829539	7	0	66	70	0.12	-	28	17.1
S7_1706844	7	7.79243	88	74	1.21	-	2	1.2
S7_1706989	7	8.18419	80	76	0.1	-	8	4.9
S7_1695796	7	8.48697	64	77	1.2	-	23	14
C7_1892558	7	8.48697	64	77	1.2	-	23	14
S7_1391141	7	8.98633	63	75	1.04	-	26	15.9
S7_1170200	7	9.29376	72	79	0.32	-	13	7.9
C7_444235	7	9.29376	72	79	0.32	-	13	7.9
S7_2281165	7	9.71288	72	80	0.42	-	12	7.3
C7_2229396	7	9.71288	72	80	0.42	-	12	7.3
S7_6407383	7	12.1509	68	89	2.81	*	7	4.3
C7_7243692	7	12.1509	68	89	2.81	*	7	4.3
C7_9243469	7	13.0722	81	63	2.25	-	20	12.2
S7_6518281	7	13.9934	68	88	2.56	-	8	4.9
C7_7359115	7	13.9934	68	88	2.56	-	8	4.9
C7_32996015	7	14.9504	70	87	1.84	-	7	4.3
S7_56984732	7	15.0819	69	89	2.53	-	6	3.7
C10_108596620	7	17.4128	90	73	1.77	-	1	0.6
C7_43106074	7	19.7961	64	87	3.5	*	13	7.9
C7_43106151	7	19.7961	64	87	3.5	*	13	7.9
C7_43409557	7	20.2039	80	80	0	-	4	2.4
S7_19575926	7	20.7548	66	87	2.88	*	11	6.7
C7_31894768	7	20.8864	67	86	2.36	-	11	6.7
S7_96192093	7	21.3175	67	86	2.36	-	11	6.7
C13_154940864	7	21.3175	67	86	2.36	-	11	6.7
S7_97029920	7	21.4564	66	86	2.63	-	12	7.3
S7_97029986	7	21.4564	66	86	2.63	-	12	7.3
C13_154248708	7	21.4564	66	86	2.63	-	12	7.3
C13_154248774	7	21.4564	66	86	2.63	-	12	7.3
C4_174058396	7	23.5889	79	78	0.01	-	7	4.3
S7_121612917	7	25.2025	71	83	0.94	-	10	6.1
C7_71794788	7	26.3593	67	85	2.13	-	12	7.3
C3_4280410	7	26.4909	73	91	1.98	-	0	0
C3_4280509	7	26.4909	73	91	1.98	-	0	0
C3_4280557	7	26.4909	73	91	1.98	-	0	0
C14_23353361	7	26.4909	73	91	1.98	-	0	0
C14_23353409	7	26.4909	73	91	1.98	-	0	0
C14_23353235	7	26.6135	76	88	0.88	-	0	0
S7_140959247	7	27.0297	68	85	1.89	-	11	6.7
S7_140844049	7	27.1657	66	87	2.88	*	11	6.7
S7_142472622	7	27.3046	69	82	1.12	-	13	7.9
C7_77896801	7	27.3046	69	82	1.12	-	13	7.9
S7_143305756	7	27.4397	71	85	1.26	-	8	4.9
S7_153961797	7	35.2278	79	72	0.32	-	13	7.9
C7_87714379	7	35.2278	79	72	0.32	-	13	7.9
S7_154064596	7	35.3706	72	71	0.01	-	21	12.8
S7_154064674	7	35.3706	72	71	0.01	-	21	12.8
C7_87815288	7	35.3706	72	71	0.01	-	21	12.8
C7_87815366	7	35.3706	72	71	0.01	-	21	12.8
S7_154725424	7	36.4131	77	77	0	-	10	6.1
C7_89007088	7	36.4131	77	77	0	-	10	6.1
C7_91473901	7	38.5135	82	69	1.12	-	13	7.9
C7_102494499	7	41.2079	86	68	2.1	-	10	6.1
S7_160732478	7	41.6048	88	75	1.04	-	1	0.6
S7_160732576	7	41.6048	88	75	1.04	-	1	0.6
S7_160732507	7	41.7283	87	77	0.61	-	0	0
S7_160732547	7	42.8869	78	86	0.39	-	0	0
C7_101131783	7	44.2725	82	72	0.65	-	10	6.1
C7_101131829	7	45.786	72	92	2.44	-	0	0
S7_161186562	7	46.0327	72	92	2.44	-	0	0
S8_12172772	8	0	75	63	1.04	-	26	15.9
C8_15456629	8	3.08907	80	70	0.67	-	14	8.5
S8_12425466	8	3.37055	77	71	0.24	-	16	9.8
S8_10532021	8	3.53047	68	72	0.11	-	24	14.6
C8_14373867	8	3.53047	68	72	0.11	-	24	14.6
S8_10793234	8	3.83098	68	84	1.68	-	12	7.3
S8_10531989	8	4.50785	71	63	0.48	-	30	18.3
S8_14460088	8	5.54909	74	72	0.03	-	18	11
C8_21284876	8	5.54909	74	72	0.03	-	18	11
C8_20208779	8	5.69088	74	76	0.03	-	14	8.5
S8_14451070	8	5.83575	74	76	0.03	-	14	8.5
C8_21275859	8	5.83575	74	76	0.03	-	14	8.5
S8_14460033	8	5.97854	73	72	0.01	-	19	11.6
C8_21284821	8	5.97854	73	72	0.01	-	19	11.6
S17_1317262	8	6.28836	62	85	3.6	*	17	10.4
S5_182206737	8	7.15002	78	82	0.1	-	4	2.4
C7_13260785	8	8.05731	66	76	0.7	-	22	13.4
C14_145754090	8	13.0974	77	71	0.24	-	16	9.8
S8_65678523	8	16.9946	73	68	0.18	-	23	14
S8_65678648	8	17.1354	77	69	0.44	-	18	11
C4_56442560	8	17.1354	77	69	0.44	-	18	11
C8_80584649	8	17.5635	86	71	1.43	-	7	4.3
S8_73803785	8	17.9797	76	73	0.06	-	15	9.1
C14_9664938	8	18.1176	74	75	0.01	-	15	9.1
C10_188477892	8	18.3895	75	89	1.2	-	0	0
C2_139205589	8	18.6651	69	78	0.55	-	17	10.4
S8_74415990	8	18.8132	79	65	1.36	-	20	12.2
C3_148504984	8	18.8132	79	65	1.36	-	20	12.2
C8_87586849	8	18.9592	75	75	0	-	14	8.5
S7_73666831	8	20.1416	78	79	0.01	-	7	4.3
S8_74196529	8	21.1395	56	77	3.32	*	31	18.9
C3_148286092	8	21.1395	56	77	3.32	*	31	18.9
S8_73513956	8	21.3104	70	73	0.06	-	21	12.8
S8_73513966	8	21.3104	70	73	0.06	-	21	12.8
C8_88321836	8	21.3104	70	73	0.06	-	21	12.8
C8_88321862	8	21.3104	70	73	0.06	-	21	12.8
S8_91162746	8	21.8851	71	93	2.95	*	0	0
S8_65623580	8	23.0438	76	88	0.88	-	0	0
S8_69775916	8	24.2024	71	93	2.95	*	0	0
C9_95117085	8	25.058	73	73	0	-	18	11
C1_109294461	8	27.4923	67	89	3.1	*	8	4.9
S4_18178606	8	31.161	74	88	1.21	-	2	1.2
S8_46641020	8	32.2852	73	79	0.24	-	12	7.3
C8_57675043	8	32.2852	73	79	0.24	-	12	7.3
S8_44865183	8	32.5517	84	80	0.1	-	0	0
C8_57246480	8	32.6807	76	80	0.1	-	8	4.9
C8_53306615	8	33.747	65	73	0.46	-	26	15.9
C8_53591264	8	33.8996	65	82	1.97	-	17	10.4
S8_33556272	8	34.9269	79	78	0.01	-	7	4.3
S8_31680428	8	35.5558	63	73	0.74	-	28	17.1
C15_6764637	8	35.5558	63	73	0.74	-	28	17.1
C8_30650435	8	36.6249	58	78	2.94	*	28	17.1
S8_16170500	8	38.6572	64	76	1.03	-	24	14.6
C8_22713103	8	38.6572	64	76	1.03	-	24	14.6
S8_20848836	8	39.6152	73	74	0.01	-	17	10.4
S8_20173715	8	39.8928	83	80	0.06	-	1	0.6
C13_166958366	8	40.1723	72	74	0.03	-	18	11
S8_19807421	8	42.7485	80	78	0.03	-	6	3.7
C8_27501884	8	42.7485	80	78	0.03	-	6	3.7
S8_20848862	8	45.3248	70	76	0.25	-	18	11
S8_20173700	8	45.4636	73	90	1.77	-	1	0.6
S8_20173812	8	45.4636	73	90	1.77	-	1	0.6
C13_166958340	8	45.6034	70	75	0.17	-	19	11.6
S10_13613751	8	47.1381	76	66	0.7	-	22	13.4
S8_21996456	8	49.3974	66	69	0.07	-	29	17.7
S8_22020829	8	49.5586	72	76	0.11	-	16	9.8
C8_30620469	8	49.5586	72	76	0.11	-	16	9.8
S8_23637845	8	49.8461	69	76	0.34	-	19	11.6
C8_31399897	8	49.8461	69	76	0.34	-	19	11.6
S8_27015322	8	49.9931	71	76	0.17	-	17	10.4
C8_37759229	8	49.9931	71	76	0.17	-	17	10.4
S8_176641613	8	50.6124	81	68	1.13	-	15	9.1
C17_49713804	8	52.6231	85	72	1.08	-	7	4.3
S8_31007714	8	54.2065	68	75	0.34	-	21	12.8
C8_40786878	8	54.2065	68	75	0.34	-	21	12.8
S8_25030312	8	54.5047	66	77	0.85	-	21	12.8
S8_25030366	8	54.5047	66	77	0.85	-	21	12.8
C8_35552357	8	54.5047	66	77	0.85	-	21	12.8
C8_35552411	8	54.5047	66	77	0.85	-	21	12.8
S8_30659367	8	54.655	64	78	1.38	-	22	13.4
S8_30659272	8	54.7958	65	78	1.18	-	21	12.8
S8_30659338	8	54.7958	65	78	1.18	-	21	12.8
C8_41119693	8	54.7958	65	78	1.18	-	21	12.8
C8_41119759	8	54.7958	65	78	1.18	-	21	12.8
C15_83519318	8	55.5408	72	88	1.6	-	4	2.4
C8_53136445	8	56.7146	65	83	2.19	-	16	9.8
C8_53722436	8	56.8534	71	83	0.94	-	10	6.1
S8_41955515	8	56.9885	68	81	1.13	-	15	9.1
S8_41955523	8	56.9885	68	81	1.13	-	15	9.1
S8_41955574	8	56.9885	68	81	1.13	-	15	9.1
C8_52997626	8	57.1245	72	76	0.11	-	16	9.8
C8_51624540	8	57.2771	64	79	1.57	-	21	12.8
C8_56218161	8	58.4221	67	78	0.83	-	19	11.6
S8_46846032	8	58.5639	67	77	0.69	-	20	12.2
S8_46668686	8	58.8713	70	76	0.25	-	18	11
S8_46668723	8	58.8713	70	76	0.25	-	18	11
S8_46668787	8	58.8713	70	76	0.25	-	18	11
C8_57647393	8	58.8713	70	76	0.25	-	18	11
C8_57647457	8	58.8713	70	76	0.25	-	18	11
C8_57647494	8	58.8713	70	76	0.25	-	18	11
S8_51222076	8	59.0101	76	78	0.03	-	10	6.1
S8_51222141	8	59.0101	76	78	0.03	-	10	6.1
S8_60725536	8	59.1571	71	77	0.24	-	16	9.8
C8_71682933	8	59.1571	71	77	0.24	-	16	9.8
S8_60725563	8	59.2979	67	80	1.15	-	17	10.4
C8_71682960	8	59.2979	67	80	1.15	-	17	10.4
S8_49679273	8	59.4397	68	86	2.1	-	10	6.1
C8_61188060	8	59.4397	68	86	2.1	-	10	6.1
C8_61187996	8	59.5721	67	85	2.13	-	12	7.3
S8_49679334	8	59.7045	68	84	1.68	-	12	7.3
S8_49679335	8	59.7045	68	84	1.68	-	12	7.3
C8_61187999	8	59.7045	68	84	1.68	-	12	7.3
S8_48971492	8	59.8295	80	81	0.01	-	3	1.8
S8_66449981	8	59.9693	74	80	0.23	-	10	6.1
S7_65103258	8	61.2896	68	90	3.06	*	6	3.7
C8_74267304	8	62.6198	72	77	0.17	-	15	9.1
C11_166264464	8	64.6738	82	82	0	-	0	0
S8_56226100	8	66.5809	78	71	0.33	-	15	9.1
C8_68725864	8	66.5809	78	71	0.33	-	15	9.1
C8_63582829	8	66.7116	88	67	2.85	*	9	5.5
S8_50790925	8	66.8449	86	66	2.63	-	12	7.3
S6_99545508	8	66.9791	90	70	2.5	-	4	2.4
S8_52773018	8	67.3584	91	73	1.98	-	0	0
S8_53112340	8	69.1721	75	57	2.45	-	32	19.5
C15_104598217	8	72.152	92	71	2.71	-	1	0.6
C15_104598223	8	72.152	92	71	2.71	-	1	0.6
C15_104598200	8	72.7839	91	72	2.21	-	1	0.6
S11_135864722	8	75.2621	88	76	0.88	-	0	0
S11_135864745	8	75.6344	85	79	0.22	-	0	0
S8_52540950	8	76.908	72	78	0.24	-	14	8.5
C8_74093718	8	77.0561	72	72	0	-	20	12.2
S8_71960650	8	77.4066	77	55	3.67	*	32	19.5
C8_78659919	8	77.4066	77	55	3.67	*	32	19.5
S4_19148754	8	80.034	90	71	2.24	-	3	1.8
S4_19148851	8	81.3553	80	81	0.01	-	3	1.8
C11_112839797	8	85.917	81	68	1.13	-	15	9.1
S8_56226067	8	87.3421	78	70	0.43	-	16	9.8
C8_68725831	8	87.3421	78	70	0.43	-	16	9.8
C8_70384006	8	87.4809	75	71	0.11	-	18	11
S8_60019511	8	87.6188	74	72	0.03	-	18	11
S8_69042172	8	88.4506	59	82	3.75	*	23	14
C11_166272065	8	91.3986	73	90	1.77	-	1	0.6
S8_85103602	8	99.1577	84	78	0.22	-	2	1.2
S8_85103597	8	99.6633	82	80	0.02	-	2	1.2
C8_91912992	8	104.203	82	72	0.65	-	10	6.1
S8_85728781	8	104.675	76	65	0.86	-	23	14
S8_74416024	8	105.689	80	65	1.55	-	19	11.6
S4_108324475	8	106.551	91	73	1.98	-	0	0
C3_148505018	8	107.425	79	64	1.57	-	21	12.8
S16_145910712	8	109.224	79	74	0.16	-	11	6.7
S16_145910687	8	109.489	77	76	0.01	-	11	6.7
S8_73513979	8	111.468	71	73	0.03	-	20	12.2
S8_73803495	8	111.61	76	75	0.01	-	13	7.9
C8_87587139	8	111.748	78	74	0.11	-	12	7.3
S8_82433588	8	112.038	79	71	0.43	-	14	8.5
C8_85270614	8	112.038	79	71	0.43	-	14	8.5
S8_83479989	8	112.172	81	83	0.02	-	0	0
S8_83578609	8	112.304	75	77	0.03	-	12	7.3
S8_83578629	8	112.304	75	77	0.03	-	12	7.3
S8_83578634	8	112.304	75	77	0.03	-	12	7.3
S8_83578648	8	112.304	75	77	0.03	-	12	7.3
S8_83578664	8	112.304	75	77	0.03	-	12	7.3
S8_83578683	8	112.304	75	77	0.03	-	12	7.3
S8_26232724	8	113.142	83	78	0.16	-	3	1.8
S8_26232750	8	113.142	83	78	0.16	-	3	1.8
S8_83256800	8	113.974	77	76	0.01	-	11	6.7
C8_92045024	8	114.238	82	82	0	-	0	0
S8_85721406	8	114.49	79	84	0.15	-	1	0.6
S8_85622931	8	114.992	81	83	0.02	-	0	0
S8_84542472	8	115.705	70	87	1.84	-	7	4.3
S8_84542481	8	115.834	71	86	1.43	-	7	4.3
C8_93675807	8	117.248	63	78	1.6	-	23	14
C8_94587321	8	117.56	71	76	0.17	-	17	10.4
S8_87178081	8	117.708	73	73	0	-	18	11
C8_94790019	8	117.708	73	73	0	-	18	11
S8_88618399	8	118.004	74	76	0.03	-	14	8.5
S8_88618419	8	118.004	74	76	0.03	-	14	8.5
S8_88618433	8	118.004	74	76	0.03	-	14	8.5
C8_96130737	8	118.004	74	76	0.03	-	14	8.5
C8_96130751	8	118.004	74	76	0.03	-	14	8.5
C8_96130771	8	118.004	74	76	0.03	-	14	8.5
C8_97060999	8	118.841	84	77	0.3	-	3	1.8
S8_87786624	8	119.621	73	60	1.27	-	31	18.9
C8_95041851	8	119.621	73	60	1.27	-	31	18.9
C9_138197167	8	120.898	72	92	2.44	-	0	0
S8_138929985	8	123.888	64	82	2.22	-	18	11
C8_141253604	8	125.459	72	79	0.32	-	13	7.9
S8_138842741	8	126.046	62	82	2.78	*	20	12.2
C8_135857495	8	126.356	64	82	2.22	-	18	11
S8_115436013	8	126.494	69	93	3.56	*	2	1.2
S8_151421370	8	126.821	60	77	2.11	-	27	16.5
S8_154079583	8	126.987	65	81	1.75	-	18	11
C14_9258740	8	127.111	70	92	2.99	*	2	1.2
S8_154446531	8	127.25	68	91	3.33	*	5	3
S8_141355037	8	127.541	62	81	2.52	-	21	12.8
C8_135857584	8	127.687	63	80	2.02	-	21	12.8
C8_124938007	8	127.832	66	88	3.14	*	10	6.1
S8_122507307	8	127.971	65	84	2.42	-	15	9.1
S8_122507315	8	127.971	65	84	2.42	-	15	9.1
C8_142958374	8	127.971	65	84	2.42	-	15	9.1
C8_142958382	8	127.971	65	84	2.42	-	15	9.1
S8_128189664	8	128.991	80	84	0.1	-	0	0
S8_125566356	8	130.003	65	80	1.55	-	19	11.6
C8_148080552	8	130.003	65	80	1.55	-	19	11.6
C8_120280525	8	130.471	67	79	0.99	-	18	11
S8_113145679	8	130.899	77	73	0.11	-	14	8.5
S9_679497	9	0	82	76	0.23	-	6	3.7
C9_1320168	9	0.562591	72	77	0.17	-	15	9.1
S9_9158395	9	3.92458	66	86	2.63	-	12	7.3
S9_9158401	9	3.92458	66	86	2.63	-	12	7.3
S9_9158525	9	3.92458	66	86	2.63	-	12	7.3
C9_10222441	9	3.92458	66	86	2.63	-	12	7.3
C9_10222447	9	3.92458	66	86	2.63	-	12	7.3
S9_25076327	9	7.96932	67	81	1.32	-	16	9.8
S9_34717078	9	8.11631	67	80	1.15	-	17	10.4
S3_17510351	9	9.00347	74	82	0.41	-	8	4.9
S9_30573067	9	10.0014	67	88	2.85	*	9	5.5
C14_107166087	9	10.0014	67	88	2.85	*	9	5.5
S9_34799310	9	11.866	75	60	1.67	-	29	17.7
S9_34799325	9	12.0174	72	61	0.91	-	31	18.9
S9_34717163	9	13.8311	69	79	0.68	-	16	9.8
C14_64779283	9	13.8311	69	79	0.68	-	16	9.8
C14_64779362	9	13.969	67	80	1.15	-	17	10.4
S9_18648102	9	14.6924	68	85	1.89	-	11	6.7
C9_30931059	9	14.6924	68	85	1.89	-	11	6.7
S9_21643136	9	15.8492	69	88	2.3	-	7	4.3
S9_26393424	9	17.8026	74	90	1.56	-	0	0
C8_32013122	9	20.1265	73	90	1.77	-	1	0.6
S9_46425508	9	21.8365	66	87	2.88	*	11	6.7
C14_89212157	9	22.7438	70	78	0.43	-	16	9.8
S9_105391062	9	23.8352	72	77	0.17	-	15	9.1
C9_64794935	9	23.8352	72	77	0.17	-	15	9.1
S9_105099449	9	23.9712	73	78	0.17	-	13	7.9
S9_105099459	9	23.9712	73	78	0.17	-	13	7.9
C9_65069153	9	23.9712	73	78	0.17	-	13	7.9
C9_65069163	9	23.9712	73	78	0.17	-	13	7.9
C10_80419132	9	24.3993	70	77	0.33	-	17	10.4
C10_80582366	9	24.6788	84	76	0.4	-	4	2.4
S9_115246809	9	25.2577	74	72	0.03	-	18	11
C9_117186064	9	25.2577	74	72	0.03	-	18	11
C9_127474506	9	26.7175	70	83	1.1	-	11	6.7
C9_127474520	9	26.7175	70	83	1.1	-	11	6.7
C8_40185507	9	28.8179	92	72	2.44	-	0	0
S9_126476045	9	30.6046	71	75	0.11	-	18	11
C9_133092066	9	30.6046	71	75	0.11	-	18	11
C8_40185564	9	32.3912	72	92	2.44	-	0	0
S8_29515506	9	34.2658	69	94	3.83	*	1	0.6
C9_137080191	9	37.5443	65	77	1.01	-	22	13.4
C9_137080201	9	37.9786	67	74	0.35	-	23	14
C9_137647464	9	39.5372	90	74	1.56	-	0	0
S9_130660770	9	40.5607	86	78	0.39	-	0	0
S9_132437165	9	41.4101	73	74	0.01	-	17	10.4
C9_141817636	9	41.9807	81	82	0.01	-	1	0.6
S9_133600433	9	42.3577	77	85	0.4	-	2	1.2
C9_151686256	9	45.4064	61	76	1.64	-	27	16.5
S9_141190466	9	46.3206	71	71	0	-	22	13.4
C9_151686231	9	46.3206	71	71	0	-	22	13.4
C9_151353366	9	47.5486	89	71	2.02	-	4	2.4
C9_151353331	9	47.815	84	72	0.92	-	8	4.9
S9_148017443	9	48.5083	79	72	0.32	-	13	7.9
S9_148017498	9	48.5083	79	72	0.32	-	13	7.9
C9_160132277	9	48.5083	79	72	0.32	-	13	7.9
C5_148782340	9	50.7936	81	77	0.1	-	6	3.7
C9_176314553	9	52.4313	82	69	1.12	-	13	7.9
S9_172002613	9	52.5751	82	65	1.97	-	17	10.4
S9_172002666	9	52.7111	87	67	2.6	-	10	6.1
S9_183664657	9	53.8849	81	74	0.32	-	9	5.5
C14_92477239	9	53.8849	81	74	0.32	-	9	5.5
C9_184368397	9	54.0436	70	64	0.27	-	30	18.3
S9_183664674	9	54.201	83	74	0.52	-	7	4.3
C14_92477222	9	54.201	83	74	0.52	-	7	4.3
C9_192416381	9	54.4785	84	64	2.7	-	16	9.8
S9_185831681	9	54.6266	76	71	0.17	-	17	10.4
C9_192124583	9	54.6266	76	71	0.17	-	17	10.4
S9_187256634	9	54.7715	77	71	0.24	-	16	9.8
C9_194232426	9	54.7715	77	71	0.24	-	16	9.8
S17_205433206	9	55.1848	81	83	0.02	-	0	0
S17_205433214	9	55.1848	81	83	0.02	-	0	0
S17_205433346	9	55.1848	81	83	0.02	-	0	0
S9_188411152	9	56.58	73	80	0.32	-	11	6.7
S9_188798993	9	57.6304	78	73	0.17	-	13	7.9
C10_117469797	9	57.6304	78	73	0.17	-	13	7.9
S9_188798924	9	57.7637	79	72	0.32	-	13	7.9
C10_117469866	9	57.7637	79	72	0.32	-	13	7.9
S9_191749490	9	58.6253	83	69	1.29	-	12	7.3
C9_200667211	9	58.6253	83	69	1.29	-	12	7.3
S9_191943560	9	58.7595	82	70	0.95	-	12	7.3
C9_200981267	9	58.7595	82	70	0.95	-	12	7.3
S9_196112504	9	61.5685	79	73	0.24	-	12	7.3
C9_205919075	9	61.5685	79	73	0.24	-	12	7.3
C9_205919078	9	61.5685	79	73	0.24	-	12	7.3
C9_205919090	9	61.5685	79	73	0.24	-	12	7.3
C9_205919170	9	61.5685	79	73	0.24	-	12	7.3
C9_205919114	9	61.7009	81	71	0.66	-	12	7.3
S9_197541912	9	64.8477	74	60	1.46	-	30	18.3
S9_197541924	9	64.8477	74	60	1.46	-	30	18.3
C9_206923638	9	64.8477	74	60	1.46	-	30	18.3
C9_206923650	9	64.8477	74	60	1.46	-	30	18.3
S9_199030744	9	68.5786	81	69	0.96	-	14	8.5
S9_199030843	9	68.5786	81	69	0.96	-	14	8.5
C9_208341242	9	68.5786	81	69	0.96	-	14	8.5
C9_208341341	9	68.5786	81	69	0.96	-	14	8.5
C9_208986210	9	68.9891	78	78	0	-	8	4.9
S9_48783062	10	0	78	72	0.24	-	14	8.5
S9_48783072	10	0.407725	77	73	0.11	-	14	8.5
C10_244057911	10	1.81056	70	79	0.54	-	15	9.1
S10_189160807	10	2.08622	74	79	0.16	-	11	6.7
C10_244213852	10	2.08622	74	79	0.16	-	11	6.7
S10_189339170	10	2.64488	80	74	0.23	-	10	6.1
C10_244428419	10	2.64488	80	74	0.23	-	10	6.1
S10_190791636	10	3.48246	78	80	0.03	-	6	3.7
S10_190791569	10	3.61145	75	82	0.31	-	7	4.3
S10_190802361	10	4.04574	76	74	0.03	-	14	8.5
S10_190794835	10	4.90739	79	78	0.01	-	7	4.3
S10_190794845	10	4.90739	79	78	0.01	-	7	4.3
S10_189917610	10	5.33549	71	77	0.24	-	16	9.8
C10_245199596	10	5.33549	71	77	0.24	-	16	9.8
S10_189339282	10	5.95954	77	67	0.69	-	20	12.2
C10_244428531	10	5.95954	77	67	0.69	-	20	12.2
S10_189280455	10	6.11214	70	77	0.33	-	17	10.4
S10_189280493	10	6.11214	70	77	0.33	-	17	10.4
C10_244349487	10	6.11214	70	77	0.33	-	17	10.4
C10_244349523	10	6.11214	70	77	0.33	-	17	10.4
S10_189104023	10	6.69102	71	79	0.43	-	14	8.5
S10_186901896	10	7.41443	74	79	0.16	-	11	6.7
S10_186055838	10	9.07696	66	85	2.39	-	13	7.9
S10_186055847	10	9.07696	66	85	2.39	-	13	7.9
C10_235803721	10	9.37522	68	76	0.44	-	20	12.2
S10_182126771	10	12.229	70	75	0.17	-	19	11.6
C10_228611756	10	12.229	70	75	0.17	-	19	11.6
S10_182126741	10	12.3679	69	76	0.34	-	19	11.6
C10_228611786	10	12.3679	69	76	0.34	-	19	11.6
S10_179110394	10	14.6211	70	81	0.8	-	13	7.9
C10_226146105	10	14.6211	70	81	0.8	-	13	7.9
S10_178016651	10	14.9046	66	80	1.34	-	18	11
C10_225538534	10	14.9046	66	80	1.34	-	18	11
S10_177100155	10	15.4877	74	75	0.01	-	15	9.1
C10_222023674	10	15.7794	68	77	0.56	-	19	11.6
S10_175267612	10	16.2137	76	81	0.16	-	7	4.3
C10_220600695	10	16.3418	77	80	0.06	-	7	4.3
S10_174436703	10	16.9207	70	76	0.25	-	18	11
C10_219752207	10	16.9207	70	76	0.25	-	18	11
S10_135446906	10	19.6057	86	64	3.23	*	14	8.5
S10_129417264	10	19.7299	90	72	2	-	2	1.2
S10_29978519	10	20.149	88	66	3.14	*	10	6.1
C10_40904198	10	20.149	88	66	3.14	*	10	6.1
S10_32448477	10	20.285	86	65	2.92	*	13	7.9
C10_47292303	10	20.285	86	65	2.92	*	13	7.9
S10_116258477	10	20.421	88	64	3.79	*	12	7.3
S10_116258510	10	20.421	88	64	3.79	*	12	7.3
S10_116258545	10	20.421	88	64	3.79	*	12	7.3
C10_145974022	10	20.421	88	64	3.79	*	12	7.3
C10_145974055	10	20.421	88	64	3.79	*	12	7.3
C10_145974090	10	20.421	88	64	3.79	*	12	7.3
S10_40627240	10	20.6929	88	69	2.3	-	7	4.3
S10_116258463	10	20.8262	88	67	2.85	*	9	5.5
C10_145974008	10	20.8262	88	67	2.85	*	9	5.5
S10_132399553	10	21.2312	89	66	3.41	*	9	5.5
C10_101030161	10	21.7068	70	63	0.37	-	31	18.9
S10_10876694	10	24.9793	88	66	3.14	*	10	6.1
S10_10876713	10	24.9793	88	66	3.14	*	10	6.1
S10_8272308	10	26.6545	77	72	0.17	-	15	9.1
S10_5294013	10	28.5699	69	75	0.25	-	20	12.2
C10_6791846	10	28.5699	69	75	0.25	-	20	12.2
S10_5817844	10	29.1616	75	76	0.01	-	13	7.9
C10_8095866	10	30.482	83	72	0.78	-	9	5.5
S15_65199155	10	31.1658	88	68	2.56	-	8	4.9
S10_9912008	10	31.9107	80	67	1.15	-	17	10.4
S5_58597828	10	32.7979	89	68	2.81	*	7	4.3
S10_27680118	10	37.5651	75	73	0.03	-	16	9.8
C10_37083369	10	37.5651	75	73	0.03	-	16	9.8
S10_28783680	10	37.7059	88	68	2.56	-	8	4.9
C10_38898286	10	37.7059	88	68	2.56	-	8	4.9
S10_29645142	10	37.8476	85	66	2.39	-	13	7.9
S10_135446917	10	38.4102	87	65	3.18	*	12	7.3
S10_129239289	10	38.702	76	66	0.7	-	22	13.4
C10_78800073	10	38.8361	84	72	0.92	-	8	4.9
S10_135446862	10	38.9703	89	65	3.74	*	10	6.1
S10_130724805	10	39.4278	85	68	1.89	-	11	6.7
S10_125907272	10	39.8853	81	60	3.13	*	23	14
C10_88960429	10	40.0312	78	60	2.35	-	26	15.9
S10_104446406	10	40.7257	80	58	3.51	*	26	15.9
S10_129239208	10	41.4142	79	63	1.8	-	22	13.4
S16_172601364	10	43.9588	83	60	3.7	*	21	12.8
S16_172601316	10	47.0213	64	85	2.96	*	15	9.1
C10_136018112	10	55.3774	61	72	0.91	-	31	18.9
S9_10450320	10	63.6314	85	75	0.62	-	4	2.4
S10_128963552	10	70.1984	74	84	0.63	-	6	3.7
S11_8009626	11	0	64	84	2.7	-	16	9.8
C11_22161280	11	0.140788	66	84	2.16	-	14	8.5
S11_6949900	11	2.47973	75	77	0.03	-	12	7.3
C11_17576235	11	2.47973	75	77	0.03	-	12	7.3
S11_6949921	11	2.61301	75	76	0.01	-	13	7.9
C11_17576256	11	2.61301	75	76	0.01	-	13	7.9
S11_6949978	11	2.7463	74	77	0.06	-	13	7.9
C11_17576313	11	2.7463	74	77	0.06	-	13	7.9
S11_6734765	11	2.88808	74	74	0	-	16	9.8
C11_17251487	11	2.88808	74	74	0	-	16	9.8
S11_7763854	11	5.05376	68	85	1.89	-	11	6.7
C11_20724542	11	5.05376	68	85	1.89	-	11	6.7
S11_13971198	11	8.27886	76	75	0.01	-	13	7.9
C11_35143289	11	8.27886	76	75	0.01	-	13	7.9
C11_38509798	11	9.8464	94	70	3.51	*	0	0
S11_21165902	11	12.1437	76	79	0.06	-	9	5.5
S11_21214972	11	12.412	76	77	0.01	-	11	6.7
S11_31524518	11	13.3822	78	85	0.3	-	1	0.6
S11_28309097	11	13.9409	69	88	2.3	-	7	4.3
C11_57267929	11	14.5034	72	79	0.32	-	13	7.9
S11_38818196	11	15.0996	73	70	0.06	-	21	12.8
C16_186311659	11	15.0996	73	70	0.06	-	21	12.8
S11_35930243	11	16.7216	70	83	1.1	-	11	6.7
S11_31624650	11	17.9309	72	79	0.32	-	13	7.9
C11_54178574	11	17.9309	72	79	0.32	-	13	7.9
C11_54567101	11	18.1992	75	78	0.06	-	11	6.7
S11_24330025	11	18.6366	72	74	0.03	-	18	11
S11_21684050	11	18.7916	78	68	0.68	-	18	11
C4_133974921	11	19.099	74	74	0	-	16	9.8
C11_38436105	11	19.2398	78	78	0	-	8	4.9
C11_38436140	11	19.2398	78	78	0	-	8	4.9
C11_38436032	11	19.3696	78	78	0	-	8	4.9
S11_15238574	11	19.6292	78	84	0.22	-	2	1.2
S9_70794827	11	20.8426	78	81	0.06	-	5	3
S13_117025162	11	23.5157	73	76	0.06	-	15	9.1
C16_107320311	11	27.5653	62	72	0.75	-	30	18.3
S11_44425666	11	29.8214	78	76	0.03	-	10	6.1
C11_71938799	11	29.8214	78	76	0.03	-	10	6.1
C11_71938812	11	29.8214	78	76	0.03	-	10	6.1
S11_45357385	11	30.1028	81	72	0.53	-	11	6.7
S11_50564666	11	30.571	75	66	0.57	-	23	14
C11_77066526	11	30.571	75	66	0.57	-	23	14
S11_50258570	11	31.6539	89	68	2.81	*	7	4.3
S11_50781646	11	32.9275	80	77	0.06	-	7	4.3
C11_79343679	11	33.0635	79	75	0.1	-	10	6.1
S11_49279701	11	33.1968	86	75	0.75	-	3	1.8
S11_44425679	11	33.4669	77	76	0.01	-	11	6.7
S11_41445957	11	33.9463	62	70	0.48	-	32	19.5
C11_66108488	11	33.9463	62	70	0.48	-	32	19.5
S11_42769716	11	34.2738	79	71	0.43	-	14	8.5
C11_66973965	11	34.2738	79	71	0.43	-	14	8.5
S11_45719648	11	34.5614	76	73	0.06	-	15	9.1
S11_45719715	11	34.6965	77	72	0.17	-	15	9.1
C11_72330633	11	34.6965	77	72	0.17	-	15	9.1
C5_51300042	11	34.8393	74	74	0	-	16	9.8
C5_51300061	11	34.8393	74	74	0	-	16	9.8
C5_51300099	11	34.8393	74	74	0	-	16	9.8
S11_45333909	11	34.9841	80	73	0.32	-	11	6.7
S11_43987733	11	35.1269	77	74	0.06	-	13	7.9
C11_75034121	11	35.2761	80	64	1.78	-	20	12.2
S11_43329956	11	35.4169	79	66	1.17	-	19	11.6
S11_44270406	11	35.565	75	75	0	-	14	8.5
S11_44270419	11	35.565	75	75	0	-	14	8.5
S11_44270503	11	35.565	75	75	0	-	14	8.5
S11_44270522	11	35.565	75	75	0	-	14	8.5
C11_72091820	11	35.565	75	75	0	-	14	8.5
C11_72091839	11	35.565	75	75	0	-	14	8.5
C11_72091923	11	35.565	75	75	0	-	14	8.5
C11_72091935	11	35.565	75	75	0	-	14	8.5
S11_161974407	11	36.3968	91	73	1.98	-	0	0
C11_114590805	11	36.919	82	75	0.31	-	7	4.3
C16_40444893	11	37.8825	88	75	1.04	-	1	0.6
S16_99349065	11	38.7782	86	78	0.39	-	0	0
S11_72691782	11	39.3254	75	75	0	-	14	8.5
C11_106917161	11	39.3254	75	75	0	-	14	8.5
C11_100986921	11	39.4595	86	76	0.62	-	2	1.2
C5_118676862	11	39.7094	84	78	0.22	-	2	1.2
S11_66155379	11	39.8359	90	74	1.56	-	0	0
S11_68979734	11	39.9616	86	74	0.9	-	4	2.4
C11_106839726	11	40.0882	82	82	0	-	0	0
C5_66565823	11	40.398	63	75	1.04	-	26	15.9
C11_142934891	11	42.4271	73	80	0.32	-	11	6.7
S11_167111312	11	43.8989	68	72	0.11	-	24	14.6
S11_167111345	11	44.3396	67	76	0.57	-	21	12.8
S11_161627986	11	44.4945	70	75	0.17	-	19	11.6
C11_130644348	11	44.4945	70	75	0.17	-	19	11.6
S11_162797643	11	44.6244	76	79	0.06	-	9	5.5
C11_130052403	11	44.6244	76	79	0.06	-	9	5.5
S11_153420835	11	44.7613	86	67	2.36	-	11	6.7
S11_157227859	11	45.5761	94	70	3.51	*	0	0
C17_161623845	11	46.9616	84	70	1.27	-	10	6.1
C17_161623906	11	47.0932	85	68	1.89	-	11	6.7
C11_120379847	11	47.8114	78	77	0.01	-	9	5.5
C11_122636892	11	47.9573	76	69	0.34	-	19	11.6
C11_122636915	11	47.9573	76	69	0.34	-	19	11.6
C14_1776651	11	48.1032	79	75	0.1	-	10	6.1
C14_1776700	11	48.1032	79	75	0.1	-	10	6.1
S11_160732239	11	48.3751	74	77	0.06	-	13	7.9
C11_130284736	11	48.3751	74	77	0.06	-	13	7.9
S11_152716493	11	48.7695	85	79	0.22	-	0	0
S11_154160035	11	49.3021	79	75	0.1	-	10	6.1
C11_124205314	11	49.7428	70	83	1.1	-	11	6.7
C10_212629963	11	49.8965	63	73	0.74	-	28	17.1
S11_113462447	11	50.5063	77	85	0.4	-	2	1.2
S11_174471104	11	51.2297	69	75	0.25	-	20	12.2
S11_172744862	11	51.3847	75	73	0.03	-	16	9.8
S11_170296613	11	51.9636	77	79	0.03	-	8	4.9
S11_167698523	11	52.2355	78	76	0.03	-	10	6.1
C5_207527656	11	52.2355	78	76	0.03	-	10	6.1
S11_167698505	11	53.3519	67	88	2.85	*	9	5.5
S11_165695392	11	54.7122	71	77	0.24	-	16	9.8
S11_152739287	11	55.968	78	84	0.22	-	2	1.2
C11_123718396	11	57.7087	71	93	2.95	*	0	0
C10_212629925	11	58.9366	68	70	0.03	-	26	15.9
S11_69606386	11	59.2283	77	82	0.16	-	5	3
C11_114319603	11	59.3691	68	75	0.34	-	21	12.8
S11_67475075	11	59.5129	74	76	0.03	-	14	8.5
C11_68958114	11	60.2311	76	74	0.03	-	14	8.5
C16_186384663	11	60.3671	84	76	0.4	-	4	2.4
C16_186357729	11	60.7564	86	73	1.06	-	5	3
S11_38755429	11	60.8853	86	71	1.43	-	7	4.3
C11_65785995	11	61.0251	75	76	0.01	-	13	7.9
C11_58977622	11	63.3212	76	56	3.03	*	32	19.5
C5_195380667	11	68.9027	77	56	3.32	*	31	18.9
C5_195380628	11	71.6339	61	79	2.31	-	24	14.6
S12_6455577	12	0	69	66	0.07	-	29	17.7
C12_5018497	12	0	69	66	0.07	-	29	17.7
C12_6806697	12	2.45148	69	81	0.96	-	14	8.5
C12_7267105	12	3.79155	64	81	1.99	-	19	11.6
S12_2164900	12	5.1217	65	89	3.74	*	10	6.1
C12_13308922	12	5.1217	65	89	3.74	*	10	6.1
C12_19185671	12	8.63557	84	79	0.15	-	1	0.6
S12_16891316	12	10.4621	70	85	1.45	-	9	5.5
C12_19524413	12	10.7268	69	89	2.53	-	6	3.7
C12_19524443	12	10.8541	70	90	2.5	-	4	2.4
S12_17361576	12	11.5426	64	88	3.79	*	12	7.3
C12_19810211	12	11.5426	64	88	3.79	*	12	7.3
S12_18997579	12	11.6768	65	88	3.46	*	11	6.7
C12_22304348	12	11.6768	65	88	3.46	*	11	6.7
C12_21827997	12	11.9842	67	73	0.26	-	24	14.6
C11_29011453	12	13.0756	68	89	2.81	*	7	4.3
S13_44812091	12	15.4237	62	77	1.62	-	25	15.2
S12_36640049	12	17.419	71	84	1.09	-	9	5.5
C12_40759307	12	17.9979	68	81	1.13	-	15	9.1
S12_36668685	12	18.1339	76	80	0.1	-	8	4.9
S12_36668720	12	18.2637	75	81	0.23	-	8	4.9
C12_40759336	12	18.6858	61	84	3.65	*	19	11.6
S12_37159729	12	19.0107	59	77	2.38	-	28	17.1
C12_40350311	12	19.0107	59	77	2.38	-	28	17.1
S12_38476421	12	19.4647	67	83	1.71	-	14	8.5
C12_42983043	12	19.4647	67	83	1.71	-	14	8.5
S12_53788863	12	20.0119	74	90	1.56	-	0	0
S12_47443532	12	20.1392	68	90	3.06	*	6	3.7
C12_48379497	12	20.1392	68	90	3.06	*	6	3.7
S12_60085070	12	20.2752	73	86	1.06	-	5	3
S12_56623287	12	20.4131	66	81	1.53	-	17	10.4
C12_51403399	12	20.5491	65	89	3.74	*	10	6.1
C12_50131945	12	20.6851	67	90	3.37	*	7	4.3
C12_65014338	12	20.8202	66	83	1.94	-	15	9.1
S12_57859732	12	20.9571	66	84	2.16	-	14	8.5
S12_57859773	12	20.9571	66	84	2.16	-	14	8.5
C12_65014262	12	21.0922	64	88	3.79	*	12	7.3
S12_48537152	12	21.2273	66	88	3.14	*	10	6.1
C12_55067204	12	21.2273	66	88	3.14	*	10	6.1
C12_52479838	12	21.4902	76	88	0.88	-	0	0
C12_52479869	12	21.4902	76	88	0.88	-	0	0
C12_52479902	12	21.4902	76	88	0.88	-	0	0
C12_50041127	12	21.8795	71	86	1.43	-	7	4.3
S12_54071238	12	22.1477	73	86	1.06	-	5	3
C12_52579605	12	23.4035	81	75	0.23	-	8	4.9
C12_63578064	12	26.0079	89	74	1.38	-	1	0.6
S12_56709448	12	28.9629	92	72	2.44	-	0	0
C12_64242878	12	28.9629	92	72	2.44	-	0	0
C12_52474542	12	31.1349	75	88	1.04	-	1	0.6
C12_52474658	12	31.1349	75	88	1.04	-	1	0.6
C12_51976931	12	31.2647	68	89	2.81	*	7	4.3
S7_25875353	12	34.2927	89	75	1.2	-	0	0
C12_48377960	12	40.6149	73	62	0.9	-	29	17.7
S13_131982902	12	46.6673	90	74	1.56	-	0	0
S12_103782246	12	53.055	72	62	0.75	-	30	18.3
S12_103782225	12	53.2053	73	61	1.07	-	30	18.3
S12_93460919	12	54.1557	72	89	1.8	-	3	1.8
C17_140495059	12	55.28	71	82	0.79	-	11	6.7
C2_1457556	12	57.0801	69	81	0.96	-	14	8.5
S12_176014762	12	60.0082	67	80	1.15	-	17	10.4
C12_164708966	12	60.0082	67	80	1.15	-	17	10.4
C13_65348026	13	0	91	67	3.65	*	6	3.7
C13_37608530	13	1.43649	71	67	0.12	-	26	15.9
C13_66672954	13	1.5939	69	78	0.55	-	17	10.4
C13_26338883	13	1.90133	75	70	0.17	-	19	11.6
S7_37089433	13	2.32639	79	84	0.15	-	1	0.6
S7_37089460	13	2.32639	79	84	0.15	-	1	0.6
C13_17362772	13	2.46332	70	78	0.43	-	16	9.8
S2_111157889	13	3.4684	69	89	2.53	-	6	3.7
C13_36371924	13	4.52671	63	81	2.25	-	20	12.2
S16_60103696	13	5.29458	73	70	0.06	-	21	12.8
S13_11186584	13	5.9138	69	85	1.66	-	10	6.1
C13_12327614	13	6.20134	68	83	1.49	-	13	7.9
C13_12327736	13	6.34414	69	76	0.34	-	19	11.6
C13_25335290	13	6.74108	81	80	0.01	-	3	1.8
S3_65187048	13	7.52913	80	81	0.01	-	3	1.8
S3_65186928	13	8.03802	80	82	0.02	-	2	1.2
S3_65186978	13	8.54692	76	85	0.5	-	3	1.8
S3_65186997	13	8.54692	76	85	0.5	-	3	1.8
C13_17240699	13	8.97809	86	75	0.75	-	3	1.8
S12_146719030	13	9.8913	80	83	0.06	-	1	0.6
C13_45015039	13	10.1492	78	80	0.03	-	6	3.7
C13_64666112	13	10.5384	80	83	0.06	-	1	0.6
C13_64666121	13	10.6618	79	84	0.15	-	1	0.6
C13_68244922	13	11.0485	75	84	0.51	-	5	3
S13_47641249	13	11.1809	69	87	2.08	-	8	4.9
C10_183932331	13	11.3124	73	85	0.91	-	6	3.7
S13_34248788	13	11.4494	68	79	0.82	-	17	10.4
C13_66739277	13	11.4494	68	79	0.82	-	17	10.4
C14_23196336	13	11.5912	73	84	0.77	-	7	4.3
C13_39447509	13	12.11	77	87	0.61	-	0	0
S13_38532690	13	12.6321	71	86	1.43	-	7	4.3
C13_65215022	13	13.2069	66	83	1.94	-	15	9.1
S13_39298144	13	13.6787	65	78	1.18	-	21	12.8
S5_96334841	13	15.8405	65	87	3.18	*	12	7.3
S5_96334831	13	15.9729	64	88	3.79	*	12	7.3
S13_34469034	13	18.411	73	86	1.06	-	5	3
C13_48875889	13	18.5417	71	84	1.09	-	9	5.5
S13_69644426	13	19.0889	74	78	0.11	-	12	7.3
C10_225813771	13	19.0889	74	78	0.11	-	12	7.3
C13_64747700	13	19.7822	76	83	0.31	-	5	3
S13_37270132	13	19.9396	77	55	3.67	*	32	19.5
C13_23231091	13	22.7081	76	63	1.22	-	25	15.2
C13_23231164	13	23.6086	81	63	2.25	-	20	12.2
S13_12783243	13	30.0197	77	83	0.22	-	4	2.4
S5_66333068	13	33.571	67	83	1.71	-	14	8.5
S13_21735202	13	34.7448	73	85	0.91	-	6	3.7
S13_29740507	13	34.879	68	84	1.68	-	12	7.3
C11_1716564	13	34.879	68	84	1.68	-	12	7.3
S13_21564816	13	35.0105	72	92	2.44	-	0	0
S13_38577576	13	35.3972	72	86	1.24	-	6	3.7
C13_37621454	13	36.2527	69	88	2.3	-	7	4.3
S13_47922884	13	37.0903	73	83	0.64	-	8	4.9
C13_73578262	13	37.2282	69	78	0.55	-	17	10.4
S13_41013933	13	37.367	70	88	2.05	-	6	3.7
C13_45014931	13	37.5012	76	76	0	-	12	7.3
S13_32804627	13	37.6372	71	79	0.43	-	14	8.5
C17_62632801	13	40.94	61	74	1.25	-	29	17.7
C13_48711798	13	45.2979	85	72	1.08	-	7	4.3
C13_14570388	13	46.8434	74	81	0.32	-	9	5.5
S13_13216876	13	46.9732	78	84	0.22	-	2	1.2
C13_12327718	13	47.1083	72	77	0.17	-	15	9.1
S1_23370922	13	47.5245	81	81	0	-	2	1.2
S13_8537470	13	47.804	70	76	0.25	-	18	11
C13_6985936	13	47.804	70	76	0.25	-	18	11
C13_26216139	13	49.3387	81	81	0	-	2	1.2
C13_23406372	13	50.7921	78	86	0.39	-	0	0
C3_80493246	13	51.6792	76	83	0.31	-	5	3
C13_6986027	13	52.5599	69	77	0.44	-	18	11
S13_4257424	13	53.2532	67	85	2.13	-	12	7.3
C13_4257384	13	53.2532	67	85	2.13	-	12	7.3
C13_2008605	13	53.4081	58	80	3.51	*	26	15.9
S13_4158716	13	53.5551	62	84	3.32	*	18	11
S2_50381639	13	54.7204	72	90	2	-	2	1.2
C2_116742936	13	54.9766	72	88	1.6	-	4	2.4
C2_116742945	13	54.9766	72	88	1.6	-	4	2.4
S13_2948384	13	56.1169	72	80	0.42	-	12	7.3
S13_2948430	13	56.1169	72	80	0.42	-	12	7.3
S13_2948445	13	56.1169	72	80	0.42	-	12	7.3
C13_3952282	13	56.1169	72	80	0.42	-	12	7.3
C13_3952328	13	56.1169	72	80	0.42	-	12	7.3
C13_3952343	13	56.1169	72	80	0.42	-	12	7.3
C9_165133686	13	57.1517	74	78	0.11	-	12	7.3
S13_47155100	13	57.5768	71	84	1.09	-	9	5.5
S13_47155116	13	57.5768	71	84	1.09	-	9	5.5
C13_39270285	13	57.5768	71	84	1.09	-	9	5.5
C13_39270301	13	57.5768	71	84	1.09	-	9	5.5
C14_84710769	13	65.1642	60	83	3.7	*	21	12.8
C4_177948987	13	66.5454	69	77	0.44	-	18	11
S13_87582468	13	69.0833	69	82	1.12	-	13	7.9
S13_86280164	13	69.4938	76	83	0.31	-	5	3
C13_89353009	13	69.9995	83	81	0.02	-	0	0
C13_90966672	13	70.9765	69	81	0.96	-	14	8.5
S13_88633291	13	71.6155	67	73	0.26	-	24	14.6
C13_92846930	13	72.4543	71	83	0.94	-	10	6.1
S13_90372363	13	72.8734	74	76	0.03	-	14	8.5
C13_97105174	13	75.749	81	79	0.02	-	4	2.4
S13_92845209	13	76.0155	79	74	0.16	-	11	6.7
S13_92853075	13	76.4288	80	73	0.32	-	11	6.7
C13_97097308	13	76.5612	81	77	0.1	-	6	3.7
C13_97376468	13	76.8331	76	79	0.06	-	9	5.5
S13_93239606	13	77.3729	81	74	0.32	-	9	5.5
S13_95891929	13	79.2813	79	57	3.56	*	28	17.1
C13_100992752	13	79.2813	79	57	3.56	*	28	17.1
C13_102342457	13	79.9944	69	69	0	-	26	15.9
S13_96862408	13	80.4383	72	66	0.26	-	26	15.9
S13_103471490	13	81.4531	74	69	0.17	-	21	12.8
C13_109118445	13	81.4531	74	69	0.17	-	21	12.8
S13_107789422	13	82.6356	91	73	1.98	-	0	0
S13_107789427	13	82.6356	91	73	1.98	-	0	0
C13_115384496	13	82.7745	89	71	2.02	-	4	2.4
C13_115384503	13	82.9051	87	70	1.84	-	7	4.3
C13_117397010	13	83.0367	93	70	3.25	*	1	0.6
C13_117397015	13	83.0367	93	70	3.25	*	1	0.6
C13_115384428	13	83.1632	90	69	2.77	*	5	3
C13_117085049	13	83.2983	87	76	0.74	-	1	0.6
S13_108136505	13	83.4217	86	77	0.5	-	1	0.6
C17_84474511	13	88.5954	90	72	2	-	2	1.2
S13_163494737	13	90.3302	83	69	1.29	-	12	7.3
C13_174757376	13	90.3302	83	69	1.29	-	12	7.3
S13_158935119	13	90.6021	86	67	2.36	-	11	6.7
C11_98532693	13	91.8207	65	86	2.92	*	13	7.9
S13_150148499	13	92.7349	79	71	0.43	-	14	8.5
C13_160437522	13	92.7349	79	71	0.43	-	14	8.5
C13_164426645	13	93.0144	89	68	2.81	*	7	4.3
C13_165499407	13	93.6534	77	58	2.67	-	29	17.7
S13_155914468	13	93.9539	75	60	1.67	-	29	17.7
C13_163022116	13	95.7981	90	67	3.37	*	7	4.3
S13_155914538	13	97.2944	73	61	1.07	-	30	18.3
C13_165499337	13	97.2944	73	61	1.07	-	30	18.3
C13_165163192	13	97.4729	72	64	0.47	-	28	17.1
C13_165163222	13	97.4729	72	64	0.47	-	28	17.1
S13_158935107	13	97.6291	86	67	2.36	-	11	6.7
C13_161608693	13	97.7651	90	68	3.06	*	6	3.7
S13_153183111	13	98.1066	57	75	2.45	-	32	19.5
C13_174378059	13	98.6188	85	67	2.13	-	12	7.3
S13_161850413	13	98.8926	86	68	2.1	-	10	6.1
S13_161850418	13	98.8926	86	68	2.1	-	10	6.1
C13_170039658	13	98.8926	86	68	2.1	-	10	6.1
C13_170039663	13	98.8926	86	68	2.1	-	10	6.1
C13_180087451	13	99.0286	86	65	2.92	*	13	7.9
C13_181651654	13	99.508	79	57	3.56	*	28	17.1
C13_181651671	13	99.508	79	57	3.56	*	28	17.1
S13_168798291	13	99.8525	76	63	1.22	-	25	15.2
C13_184891197	13	99.8525	76	63	1.22	-	25	15.2
S13_168680106	13	100.029	78	56	3.61	*	30	18.3
S13_168680116	13	100.029	78	56	3.61	*	30	18.3
S16_142255870	13	101.633	82	64	2.22	-	18	11
S13_160148177	13	102.576	79	71	0.43	-	14	8.5
C13_173225933	13	102.576	79	71	0.43	-	14	8.5
C13_182275015	13	103.123	84	80	0.1	-	0	0
C13_182274979	13	103.369	86	78	0.39	-	0	0
S13_168236193	13	103.913	86	65	2.92	*	13	7.9
S13_169415168	13	104.056	89	65	3.74	*	10	6.1
C13_186748627	13	104.056	89	65	3.74	*	10	6.1
S13_170804463	13	104.478	85	63	3.27	*	16	9.8
C13_191310028	13	104.478	85	63	3.27	*	16	9.8
C13_191196245	13	105.613	71	73	0.03	-	20	12.2
S13_170894256	13	106.085	73	70	0.06	-	21	12.8
S13_170894265	13	106.245	76	67	0.57	-	21	12.8
S13_172523111	13	107.174	84	62	3.32	*	18	11
C13_193062834	13	107.174	84	62	3.32	*	18	11
C2_4642809	13	107.887	89	73	1.58	-	2	1.2
C6_7094017	13	109.052	83	64	2.46	-	17	10.4
S13_175048086	13	109.192	75	69	0.25	-	20	12.2
S14_9905943	14	0	74	75	0.01	-	15	9.1
C14_11059659	14	0	74	75	0.01	-	15	9.1
C14_11059665	14	0	74	75	0.01	-	15	9.1
S14_12940724	14	0.322299	68	65	0.07	-	31	18.9
S14_12940768	14	0.783288	67	67	0	-	30	18.3
C9_94081479	14	2.43056	83	63	2.74	*	18	11
C9_142149161	14	7.02692	81	67	1.32	-	16	9.8
C1_25343759	14	12.5425	80	74	0.23	-	10	6.1
C1_25343696	14	12.6731	82	73	0.52	-	9	5.5
C1_25343777	14	13.4879	74	79	0.16	-	11	6.7
S14_11286073	14	16.2484	72	78	0.24	-	14	8.5
C14_13821360	14	16.2484	72	78	0.24	-	14	8.5
C14_11017667	14	16.3922	72	75	0.06	-	17	10.4
S16_74487941	14	17.0904	85	79	0.22	-	0	0
S11_123155256	14	18.386	89	75	1.2	-	0	0
S14_15980262	14	19.3495	74	78	0.11	-	12	7.3
S14_21553319	14	19.7601	78	78	0	-	8	4.9
C14_26320400	14	19.906	69	75	0.25	-	20	12.2
C4_167009322	14	21.2361	89	75	1.2	-	0	0
S14_52544381	14	22.4547	68	71	0.06	-	25	15.2
C14_58220823	14	22.4547	68	71	0.06	-	25	15.2
C14_40518961	14	22.6097	76	77	0.01	-	11	6.7
S14_20139860	14	23.1844	72	77	0.17	-	15	9.1
C14_20792759	14	23.1844	72	77	0.17	-	15	9.1
C14_23525021	14	23.3109	79	82	0.06	-	3	1.8
C14_18340898	14	23.4517	74	71	0.06	-	19	11.6
C14_21229614	14	23.7332	80	82	0.02	-	2	1.2
S14_17507569	14	24.1224	77	81	0.1	-	6	3.7
S14_27179593	14	24.3961	70	79	0.54	-	15	9.1
C14_28962486	14	24.3961	70	79	0.54	-	15	9.1
C14_26201400	14	24.6737	71	84	1.09	-	9	5.5
C14_27371212	14	24.8145	69	79	0.68	-	16	9.8
S14_25707033	14	25.272	84	64	2.7	-	16	9.8
S14_21251166	14	25.7159	74	80	0.23	-	10	6.1
S14_16137285	14	25.9935	73	76	0.06	-	15	9.1
C14_19172271	14	26.271	72	80	0.42	-	12	7.3
S14_15932254	14	26.4118	65	81	1.75	-	18	11
C14_19124306	14	26.7079	75	77	0.03	-	12	7.3
S14_15667134	14	26.8477	73	81	0.42	-	10	6.1
S14_13842487	14	27.0015	60	77	2.11	-	27	16.5
S14_9905949	14	27.1384	73	75	0.03	-	16	9.8
S14_15941134	14	28.6273	71	88	1.82	-	5	3
C14_20584365	14	30.3748	76	78	0.03	-	10	6.1
S14_24052082	14	30.6485	76	80	0.1	-	8	4.9
C14_26069478	14	30.6485	76	80	0.1	-	8	4.9
C14_29721244	14	30.9204	74	80	0.23	-	10	6.1
S14_23162684	14	32.2408	68	86	2.1	-	10	6.1
S14_27998106	14	33.571	73	80	0.32	-	11	6.7
S14_28284505	14	33.7079	74	79	0.16	-	11	6.7
S14_33800355	14	33.8448	74	79	0.16	-	11	6.7
S14_35404746	14	33.979	67	83	1.71	-	14	8.5
C13_188180854	14	33.979	67	83	1.71	-	14	8.5
C14_34619874	14	34.1123	76	84	0.4	-	4	2.4
C14_85304459	14	34.2396	79	79	0	-	6	3.7
S14_38875465	14	34.3729	79	78	0.01	-	7	4.3
C8_120908901	14	34.3729	79	78	0.01	-	7	4.3
S14_53420055	14	34.5071	76	77	0.01	-	11	6.7
C13_76469238	14	35.5122	80	77	0.06	-	7	4.3
C14_38199868	14	36.4264	77	65	1.01	-	22	13.4
S14_78826153	14	36.8703	81	77	0.1	-	6	3.7
C11_106598924	14	36.8703	81	77	0.1	-	6	3.7
C14_69855012	14	37.6563	71	65	0.26	-	28	17.1
C14_69855022	14	37.6563	71	65	0.26	-	28	17.1
S14_102262577	14	37.8125	74	79	0.16	-	11	6.7
S14_102858463	14	38.3711	73	85	0.91	-	6	3.7
S14_102858478	14	38.6274	73	85	0.91	-	6	3.7
S14_102858424	14	39.2799	78	80	0.03	-	6	3.7
S14_102858439	14	39.9325	73	85	0.91	-	6	3.7
S14_102858412	14	40.1887	71	87	1.62	-	6	3.7
S14_103096104	14	41.1796	76	78	0.03	-	10	6.1
C14_86503429	14	41.7382	75	76	0.01	-	13	7.9
S14_111220997	14	41.8874	75	66	0.57	-	23	14
S14_111220904	14	42.1749	78	68	0.68	-	18	11
C14_85904081	14	42.4625	75	67	0.45	-	22	13.4
S14_108987774	14	42.6106	76	75	0.01	-	13	7.9
S14_108987803	14	42.6106	76	75	0.01	-	13	7.9
C14_81249668	14	43.1615	79	76	0.06	-	9	5.5
C14_81249681	14	43.1615	79	76	0.06	-	9	5.5
S14_102549876	14	43.5611	82	80	0.02	-	2	1.2
C8_36972160	14	44.2312	71	93	2.95	*	0	0
C14_47274966	14	45.7876	73	79	0.24	-	12	7.3
S14_37024426	14	45.9426	70	62	0.48	-	32	19.5
S14_53657569	14	55.6524	57	76	2.71	*	31	18.9
S14_133160084	14	61.2743	71	74	0.06	-	19	11.6
C14_117708340	14	61.2743	71	74	0.06	-	19	11.6
S14_132718527	14	61.4202	69	83	1.29	-	12	7.3
C14_117738860	14	61.6884	72	91	2.21	-	1	0.6
C14_117322075	14	62.3866	64	84	2.7	-	16	9.8
S14_127810663	14	62.6783	73	71	0.03	-	20	12.2
C14_112507852	14	62.6783	73	71	0.03	-	20	12.2
S14_131033929	14	63.1577	73	64	0.59	-	27	16.5
S14_131033992	14	63.1577	73	64	0.59	-	27	16.5
C14_117252662	14	63.1577	73	64	0.59	-	27	16.5
C14_117252724	14	63.1577	73	64	0.59	-	27	16.5
S14_133160103	14	63.4853	71	73	0.03	-	20	12.2
C14_117708359	14	63.4853	71	73	0.03	-	20	12.2
S14_136517227	14	63.777	72	73	0.01	-	19	11.6
C14_119996638	14	63.777	72	73	0.01	-	19	11.6
S14_141967058	14	64.7054	73	74	0.01	-	17	10.4
C14_127994401	14	64.7054	73	74	0.01	-	17	10.4
S14_141966571	14	65.3496	61	80	2.56	-	23	14
C14_127993914	14	65.3496	61	80	2.56	-	23	14
S14_151387963	14	66.6473	66	81	1.53	-	17	10.4
S14_151388023	14	66.6473	66	81	1.53	-	17	10.4
C14_147484008	14	66.6473	66	81	1.53	-	17	10.4
C14_147484068	14	66.6473	66	81	1.53	-	17	10.4
S14_171853059	14	70.0897	72	65	0.36	-	27	16.5
C10_223483588	14	74.8828	65	89	3.74	*	10	6.1
S14_183247410	14	76.0231	64	85	2.96	*	15	9.1
C14_168536987	14	76.0231	64	85	2.96	*	15	9.1
S14_184810199	14	76.6471	62	78	1.83	-	24	14.6
C14_170147046	14	76.6471	62	78	1.83	-	24	14.6
S14_184954216	14	77.0634	69	83	1.29	-	12	7.3
C15_2798102	15	0	73	80	0.32	-	11	6.7
S15_2243351	15	0.708035	67	81	1.32	-	16	9.8
C15_1707526	15	0.708035	67	81	1.32	-	16	9.8
S15_2108382	15	0.858346	61	79	2.31	-	24	14.6
C15_1573878	15	0.858346	61	79	2.31	-	24	14.6
C15_3422768	15	4.16275	69	88	2.3	-	7	4.3
C15_3422795	15	4.16275	69	88	2.3	-	7	4.3
C15_3422800	15	4.16275	69	88	2.3	-	7	4.3
S15_3925865	15	5.10677	71	85	1.26	-	8	4.9
S15_4395029	15	5.24186	71	82	0.79	-	11	6.7
S15_4395123	15	5.24186	71	82	0.79	-	11	6.7
S15_4395136	15	5.24186	71	82	0.79	-	11	6.7
S15_5914914	15	6.5526	79	73	0.24	-	12	7.3
S15_8311126	15	10.1039	76	78	0.03	-	10	6.1
S15_8311174	15	10.1039	76	78	0.03	-	10	6.1
S15_8311205	15	10.1039	76	78	0.03	-	10	6.1
C15_12911463	15	10.1039	76	78	0.03	-	10	6.1
C15_12911494	15	10.1039	76	78	0.03	-	10	6.1
C15_12911542	15	10.1039	76	78	0.03	-	10	6.1
S13_122411505	15	11.0543	86	78	0.39	-	0	0
S15_9648169	15	12.4594	75	77	0.03	-	12	7.3
S15_9908588	15	12.6131	68	70	0.03	-	26	15.9
C15_15650807	15	12.7612	67	70	0.07	-	27	16.5
C15_23479247	15	15.1913	66	88	3.14	*	10	6.1
S15_15547286	15	15.6164	72	76	0.11	-	16	9.8
C15_24402982	15	15.6164	72	76	0.11	-	16	9.8
S15_24818815	15	16.3346	75	81	0.23	-	8	4.9
C15_30068902	15	16.3346	75	81	0.23	-	8	4.9
C15_26382416	15	17.0852	69	72	0.06	-	23	14
S15_16714161	15	17.2343	70	83	1.1	-	11	6.7
C15_25984449	15	17.2343	70	83	1.1	-	11	6.7
S15_33515055	15	17.8633	65	82	1.97	-	17	10.4
S15_34226808	15	18.0272	68	65	0.07	-	31	18.9
C15_40295444	15	18.3547	78	73	0.17	-	13	7.9
S15_32705483	15	18.488	77	75	0.03	-	12	7.3
C15_40295477	15	18.7618	75	75	0	-	14	8.5
C15_39127830	15	19.1695	85	79	0.22	-	0	0
C15_39127914	15	19.1695	85	79	0.22	-	0	0
S15_34483627	15	19.5418	86	78	0.39	-	0	0
S15_34483543	15	19.6645	85	79	0.22	-	0	0
S15_34484667	15	19.7986	70	80	0.67	-	14	8.5
C15_39128954	15	19.7986	70	80	0.67	-	14	8.5
S15_50817997	15	21.4739	75	74	0.01	-	15	9.1
S15_50818055	15	21.4739	75	74	0.01	-	15	9.1
C15_60042518	15	21.4739	75	74	0.01	-	15	9.1
C15_64287284	15	24.374	75	79	0.1	-	10	6.1
S15_95942861	15	25.9759	71	84	1.09	-	9	5.5
C15_27675194	15	25.9759	71	84	1.09	-	9	5.5
S15_97301370	15	27.6738	88	73	1.4	-	3	1.8
C10_110624748	15	28.8631	78	82	0.1	-	4	2.4
S15_95764773	15	29.1261	80	78	0.03	-	6	3.7
S15_97252045	15	30.6039	82	66	1.73	-	16	9.8
S15_97241284	15	32.1929	71	61	0.76	-	32	19.5
S15_107113991	15	33.6845	65	76	0.86	-	23	14
C15_87489420	15	34.1188	68	73	0.18	-	23	14
S15_104577150	15	34.4149	75	83	0.41	-	6	3.7
C15_84991064	15	34.4149	75	83	0.41	-	6	3.7
C17_113788074	15	34.9405	77	84	0.3	-	3	1.8
S15_110716317	15	35.7327	67	73	0.26	-	24	14.6
C1_6255337	15	35.7327	67	73	0.26	-	24	14.6
C4_120132518	15	37.1926	74	79	0.16	-	11	6.7
C15_90133411	15	37.736	77	82	0.16	-	5	3
S15_113327752	15	38.0117	68	80	0.97	-	16	9.8
S15_117058487	15	38.1679	65	73	0.46	-	26	15.9
C15_97573217	15	38.1679	65	73	0.46	-	26	15.9
S15_118373020	15	38.7919	71	84	1.09	-	9	5.5
S15_118373035	15	38.7919	71	84	1.09	-	9	5.5
C15_100794721	15	38.7919	71	84	1.09	-	9	5.5
C15_100794739	15	38.7919	71	84	1.09	-	9	5.5
C15_100794825	15	38.9217	72	83	0.78	-	9	5.5
C15_169826612	15	45.8717	75	73	0.03	-	16	9.8
C15_102583394	15	51.9431	66	74	0.46	-	24	14.6
S15_126137606	15	52.088	67	73	0.26	-	24	14.6
C12_9205825	15	52.5386	69	90	2.77	*	5	3
S15_126137645	15	52.9892	66	74	0.46	-	24	14.6
S15_63217302	15	53.6036	82	74	0.41	-	8	4.9
C15_102583355	15	54.2134	67	74	0.35	-	23	14
C15_106055994	15	54.3604	68	87	2.33	-	9	5.5
C15_109545514	15	54.886	71	92	2.71	-	1	0.6
C15_101793132	15	55.5472	69	88	2.3	-	7	4.3
C15_99090246	15	55.9945	62	80	2.28	-	22	13.4
S15_118904406	15	56.6137	66	85	2.39	-	13	7.9
C16_15743839	16	0	61	73	1.07	-	30	18.3
S16_11134015	16	0.158658	62	83	3.04	*	19	11.6
C16_13991156	16	0.158658	62	83	3.04	*	19	11.6
S12_172320483	16	5.69054	86	78	0.39	-	0	0
S16_195063009	16	10.9168	73	68	0.18	-	23	14
C12_60349052	16	14.3731	64	86	3.23	*	14	8.5
S6_127595715	16	19.1988	91	73	1.98	-	0	0
S15_125521615	16	22.3553	65	67	0.03	-	32	19.5
S16_177978264	16	24.1527	63	87	3.84	*	14	8.5
S16_169274073	16	24.9033	63	87	3.84	*	14	8.5
S16_171538509	16	25.3083	72	91	2.21	-	1	0.6
C7_89726764	16	25.4332	69	92	3.29	*	3	1.8
S6_117193980	16	30.4733	73	90	1.77	-	1	0.6
S16_149611078	16	35.7572	64	72	0.47	-	28	17.1
C16_38353833	16	41.7252	71	63	0.48	-	30	18.3
C5_64766476	16	47.6057	77	77	0	-	10	6.1
S16_34276680	16	50.8531	64	81	1.99	-	19	11.6
C2_77866338	16	51.9853	70	93	3.25	*	1	0.6
C16_59812620	16	53.4003	65	87	3.18	*	12	7.3
S16_38801209	16	53.9513	68	92	3.6	*	4	2.4
S16_26371503	16	54.8384	60	83	3.7	*	21	12.8
C16_32103116	16	54.8384	60	83	3.7	*	21	12.8
S16_39040729	16	55.3782	56	76	3.03	*	32	19.5
S2_93288907	16	58.6157	75	78	0.06	-	11	6.7
S16_95152246	16	64.6717	83	75	0.41	-	6	3.7
S16_95152106	16	66.3228	78	79	0.01	-	7	4.3
S1_126674781	16	71.2777	86	71	1.43	-	7	4.3
C16_59823071	16	78.4793	67	65	0.03	-	32	19.5
S8_129214360	16	85.0023	92	72	2.44	-	0	0
C16_37447733	16	88.5249	68	79	0.82	-	17	10.4
C11_101053329	16	90.7927	72	92	2.44	-	0	0
C11_101053373	16	90.7927	72	92	2.44	-	0	0
S16_36252854	16	92.4679	60	82	3.41	*	22	13.4
C16_44915028	16	92.4679	60	82	3.41	*	22	13.4
S16_39134619	16	93.6224	77	68	0.56	-	19	11.6
S8_78014499	16	96.6359	83	81	0.02	-	0	0
S16_24265436	16	99.2545	58	80	3.51	*	26	15.9
S16_39157189	16	99.5596	68	89	2.81	*	7	4.3
S16_39157213	16	99.5596	68	89	2.81	*	7	4.3
S16_39157240	16	99.5596	68	89	2.81	*	7	4.3
C16_37820500	16	102.014	78	66	1	-	20	12.2
C16_141985754	16	104.868	67	89	3.1	*	8	4.9
S16_172764975	16	105.278	70	94	3.51	*	0	0
C16_132798484	16	105.686	63	87	3.84	*	14	8.5
S16_167949863	16	106.019	55	77	3.67	*	32	19.5
C16_131402499	16	106.837	75	82	0.31	-	7	4.3
S16_190242726	16	108.094	72	66	0.26	-	26	15.9
C16_156085210	16	108.094	72	66	0.26	-	26	15.9
S16_195365048	16	109.743	66	89	3.41	*	9	5.5
S16_199436577	16	110.451	66	86	2.63	-	12	7.3
C16_168192867	16	110.451	66	86	2.63	-	12	7.3
C1_87893768	16	112.173	78	85	0.3	-	1	0.6
C1_87893704	16	112.297	77	86	0.5	-	1	0.6
C1_87893717	16	112.545	79	84	0.15	-	1	0.6
S16_202300621	16	114.045	63	81	2.25	-	20	12.2
C16_168950186	16	114.189	66	78	1	-	20	12.2
S16_204151224	16	114.969	69	77	0.44	-	18	11
C16_171270615	16	114.969	69	77	0.44	-	18	11
S16_203520263	16	115.388	83	81	0.02	-	0	0
C16_170473007	16	115.388	83	81	0.02	-	0	0
C16_172174271	16	116.671	71	78	0.33	-	15	9.1
C16_172462414	16	118.011	81	74	0.32	-	9	5.5
C16_174014683	16	119.038	78	74	0.11	-	12	7.3
C16_174014717	16	119.038	78	74	0.11	-	12	7.3
S16_208077655	16	119.175	80	78	0.03	-	6	3.7
S16_208077683	16	119.175	80	78	0.03	-	6	3.7
C16_175803212	16	119.175	80	78	0.03	-	6	3.7
C16_175803240	16	119.175	80	78	0.03	-	6	3.7
S16_207135277	16	119.31	77	77	0	-	10	6.1
C16_173703033	16	119.897	74	75	0.01	-	15	9.1
S16_209195230	16	121.892	84	72	0.92	-	8	4.9
C16_181665632	16	125.286	76	62	1.42	-	26	15.9
S16_213058544	16	125.432	75	66	0.57	-	23	14
S16_213331123	16	125.737	77	74	0.06	-	13	7.9
S16_213331147	16	125.737	77	74	0.06	-	13	7.9
S16_213955689	16	126.456	80	76	0.1	-	8	4.9
C16_188338846	16	131.328	93	69	3.56	*	2	1.2
S16_217134521	16	133.378	77	86	0.5	-	1	0.6
S17_2077042	17	0	74	60	1.46	-	30	18.3
S17_2459025	17	1.05037	76	67	0.57	-	21	12.8
C17_2387735	17	1.05037	76	67	0.57	-	21	12.8
S17_4173472	17	4.17928	82	63	2.49	-	19	11.6
C17_4488351	17	4.17928	82	63	2.49	-	19	11.6
S17_4885413	17	5.27062	83	63	2.74	*	18	11
C17_7165883	17	5.27062	83	63	2.74	*	18	11
S17_4993645	17	5.76181	69	67	0.03	-	28	17.1
S17_4993593	17	6.37627	70	78	0.43	-	16	9.8
S17_5232335	17	6.88842	75	57	2.45	-	32	19.5
C17_7338133	17	6.88842	75	57	2.45	-	32	19.5
S17_6339664	17	7.38779	80	65	1.55	-	19	11.6
S17_7358731	17	7.82524	79	73	0.24	-	12	7.3
C17_9463967	17	7.82524	79	73	0.24	-	12	7.3
S17_8427833	17	8.25641	82	67	1.51	-	15	9.1
C17_10056927	17	8.25641	82	67	1.51	-	15	9.1
S17_11297065	17	11.4032	67	67	0	-	30	18.3
S17_11297082	17	11.4032	67	67	0	-	30	18.3
C8_18194340	17	11.4032	67	67	0	-	30	18.3
S17_10849123	17	11.5684	84	64	2.7	-	16	9.8
S17_10849129	17	11.5684	84	64	2.7	-	16	9.8
C17_13474154	17	11.5684	84	64	2.7	-	16	9.8
C17_13474160	17	11.5684	84	64	2.7	-	16	9.8
S17_16126001	17	14.7166	90	66	3.69	*	8	4.9
S17_16126017	17	14.7166	90	66	3.69	*	8	4.9
S17_16126034	17	14.7166	90	66	3.69	*	8	4.9
S17_16126053	17	14.7166	90	66	3.69	*	8	4.9
C17_21169768	17	14.7166	90	66	3.69	*	8	4.9
C17_21169784	17	14.7166	90	66	3.69	*	8	4.9
C17_21169801	17	14.7166	90	66	3.69	*	8	4.9
C17_21169820	17	14.7166	90	66	3.69	*	8	4.9
C16_168335348	17	16.7263	84	78	0.22	-	2	1.2
C16_168335359	17	16.9761	84	78	0.22	-	2	1.2
S17_23292205	17	19.3417	87	65	3.18	*	12	7.3
C17_27314583	17	19.3417	87	65	3.18	*	12	7.3
S17_130033080	17	20.798	88	64	3.79	*	12	7.3
S14_47547212	17	22.2344	73	71	0.03	-	20	12.2
S14_47547310	17	22.6595	77	68	0.56	-	19	11.6
S14_47547220	17	24.8085	62	82	2.78	*	20	12.2
S13_165042726	17	29.4502	56	78	3.61	*	30	18.3
S17_178273309	17	30.9848	84	71	1.09	-	9	5.5
C9_55874157	17	32.5314	66	82	1.73	-	16	9.8
S9_75577666	17	34.2731	70	79	0.54	-	15	9.1
S17_177243804	17	34.8829	79	67	0.99	-	18	11
S16_96341275	17	35.0207	89	75	1.2	-	0	0
S17_176484251	17	35.1577	82	65	1.97	-	17	10.4
C17_181695304	17	35.1577	82	65	1.97	-	17	10.4
S17_177161886	17	35.5858	82	68	1.31	-	14	8.5
S16_141810837	17	36.133	81	83	0.02	-	0	0
S16_141810925	17	36.133	81	83	0.02	-	0	0
C9_89616757	17	36.8564	84	73	0.77	-	7	4.3
C9_89616694	17	36.9845	85	72	1.08	-	7	4.3
S17_173966297	17	37.7644	81	59	3.46	*	24	14.6
C17_196518141	17	37.7644	81	59	3.46	*	24	14.6
C17_187660414	17	38.5893	80	61	2.56	-	23	14
S17_169442066	17	39.322	72	60	1.09	-	32	19.5
S17_170827390	17	39.8213	86	64	3.23	*	14	8.5
C17_175636665	17	39.8213	86	64	3.23	*	14	8.5
C17_178703913	17	40.1028	85	66	2.39	-	13	7.9
C17_178482368	17	40.5162	88	74	1.21	-	2	1.2
S17_170293631	17	40.7937	80	67	1.15	-	17	10.4
C17_170617754	17	41.0694	78	72	0.24	-	14	8.5
C17_170617819	17	41.2063	78	69	0.55	-	17	10.4
S17_164990984	17	41.6375	88	66	3.14	*	10	6.1
C17_170807038	17	41.6375	88	66	3.14	*	10	6.1
S17_159659249	17	41.7783	85	65	2.67	-	14	8.5
S17_159659280	17	41.7783	85	65	2.67	-	14	8.5
C17_159596506	17	41.7783	85	65	2.67	-	14	8.5
C17_159596537	17	41.7783	85	65	2.67	-	14	8.5
C17_131928244	17	41.9161	87	69	2.08	-	8	4.9
S17_73503733	17	42.0736	72	77	0.17	-	15	9.1
S5_103501674	17	42.2164	85	64	2.96	*	15	9.1
C17_94299437	17	43.1478	84	80	0.1	-	0	0
C17_108343393	17	47.2784	76	88	0.88	-	0	0
C17_73159678	17	52.3582	71	93	2.95	*	0	0
S4_112834104	17	55.7165	74	86	0.9	-	4	2.4
S4_112834175	17	57.7807	92	72	2.44	-	0	0
S17_77478114	17	58.6486	80	64	1.78	-	20	12.2
C17_92563769	17	58.6486	80	64	1.78	-	20	12.2
S11_94740995	17	60.5737	82	59	3.75	*	23	14
S17_101745179	17	62.9113	84	62	3.32	*	18	11
C17_98686249	17	62.9113	84	62	3.32	*	18	11
C17_65897778	17	63.0428	84	69	1.47	-	11	6.7
C17_122544764	17	63.3303	84	69	1.47	-	11	6.7
S17_117412831	17	63.7494	90	66	3.69	*	8	4.9
S17_137577686	17	63.9248	74	60	1.46	-	30	18.3
S17_137577716	17	63.9248	74	60	1.46	-	30	18.3
C8_18194357	17	63.9248	67	67	0	-	30	18.3
S17_143654891	17	64.2299	92	69	3.29	*	3	1.8
S17_136066104	17	64.3717	72	78	0.24	-	14	8.5
C17_127206710	17	65.2459	72	84	0.92	-	8	4.9
C17_142510837	17	66.2367	87	69	2.08	-	8	4.9
C5_122963769	17	66.6588	82	68	1.31	-	14	8.5
C17_126481437	17	67.0809	88	69	2.3	-	7	4.3
S17_102228496	17	67.2227	81	61	2.82	*	22	13.4
S17_142101520	17	67.3718	87	65	3.18	*	12	7.3
C9_77149294	17	68.1578	88	76	0.88	-	0	0
C9_77149299	17	68.1578	88	76	0.88	-	0	0
S17_134339793	17	68.7244	84	61	3.65	*	19	11.6
C17_135595593	17	69.3485	77	67	0.69	-	20	12.2
C17_84210922	17	69.9629	84	68	1.68	-	12	7.3
C17_172903754	17	70.1216	76	56	3.03	*	32	19.5
C17_99484064	17	70.279	89	66	3.41	*	9	5.5
S17_78463116	17	70.5937	75	59	1.91	-	30	18.3
S17_62549080	17	70.7536	89	67	3.1	*	8	4.9
C17_77821220	17	70.8869	89	68	2.81	*	7	4.3
C17_112798557	17	71.0277	80	65	1.55	-	19	11.6
C17_112798562	17	71.0277	80	65	1.55	-	19	11.6
C17_123899110	17	71.1705	86	70	1.64	-	8	4.9
C17_119363797	17	71.3038	86	69	1.86	-	9	5.5
S17_78171634	17	71.616	73	59	1.48	-	32	19.5
C2_51613212	17	72.2929	88	65	3.46	*	11	6.7
S17_152805722	17	74.7676	84	62	3.32	*	18	11
S17_154708784	17	78.3905	77	59	2.38	-	28	17.1
C14_62895761	17	83.1478	85	78	0.3	-	1	0.6
C14_62895754	17	83.9108	91	72	2.21	-	1	0.6
C14_62895784	17	84.8122	83	79	0.1	-	2	1.2
C17_142560060	17	87.6434	85	62	3.6	*	17	10.4
C17_92719464	17	88.0655	82	72	0.65	-	10	6.1
C17_92561955	17	88.4817	85	67	2.13	-	12	7.3
C17_92561981	17	88.4817	85	67	2.13	-	12	7.3
C17_92562064	17	88.4817	85	67	2.13	-	12	7.3
C17_152483258	17	88.8894	82	73	0.52	-	9	5.5
S17_156561655	17	89.0283	84	68	1.68	-	12	7.3
S17_140565662	17	89.1633	88	65	3.46	*	11	6.7
C17_149162150	17	89.2949	90	74	1.56	-	0	0
C17_149162243	17	89.4175	91	73	1.98	-	0	0
S17_102227300	17	89.6788	89	66	3.41	*	9	5.5
S16_28553407	17	89.8086	94	70	3.51	*	0	0
S17_126473561	17	89.9367	88	69	2.3	-	7	4.3
C17_91632507	17	90.0649	90	69	2.77	*	5	3
S17_90972138	17	90.1956	88	66	3.14	*	10	6.1
S17_126447338	17	90.4712	83	66	1.94	-	15	9.1
S17_132364330	17	90.612	88	66	3.14	*	10	6.1
C17_119199121	17	90.612	88	66	3.14	*	10	6.1
C17_94140785	17	90.8915	81	68	1.13	-	15	9.1
S17_97301190	17	91.1672	83	64	2.46	-	17	10.4
C17_141204030	17	91.4428	84	76	0.4	-	4	2.4
S17_104453578	17	92.5215	78	79	0.01	-	7	4.3
C17_90689535	17	94.1726	75	89	1.2	-	0	0
C17_161255825	17	96.9662	74	89	1.38	-	1	0.6
C17_111034901	17	99.9797	68	77	0.56	-	19	11.6
C17_162668341	17	100.93	82	67	1.51	-	15	9.1
S17_109760649	17	101.068	89	66	3.41	*	9	5.5
S6_121045295	17	101.643	84	68	1.68	-	12	7.3
S17_111800934	17	102.077	88	65	3.46	*	11	6.7
S17_68015693	17	102.216	85	63	3.27	*	16	9.8
C5_50833878	17	102.516	81	64	1.99	-	19	11.6
C17_168871976	17	103.029	75	57	2.45	-	32	19.5
C5_50833858	17	103.541	80	66	1.34	-	18	11
C17_42304980	17	105.878	83	61	3.36	*	20	12.2
S17_90445160	17	108.246	87	63	3.84	*	14	8.5
C17_96246354	17	108.381	87	67	2.6	-	10	6.1
C17_129109734	17	109.07	84	76	0.4	-	4	2.4
C17_151480575	17	110.036	61	71	0.76	-	32	19.5
S17_85344279	17	113.61	90	73	1.77	-	1	0.6
S6_75642837	17	118.65	83	62	3.04	*	19	11.6
C17_192857928	17	122.041	82	75	0.31	-	7	4.3
S17_186178045	17	123.53	85	65	2.67	-	14	8.5
S17_194854768	17	125.43	82	63	2.49	-	19	11.6
C17_202133500	17	125.43	82	63	2.49	-	19	11.6
S3_163574334	17	128.082	92	71	2.71	-	1	0.6
C17_183280438	17	129.321	84	70	1.27	-	10	6.1
S17_187221241	17	132.408	81	71	0.66	-	12	7.3
