# Supplementary material for: Genetic Dissection of Phomopsis Stem Canker Resistance in Cultivated Sunflower Using High Density SNP Linkage Map
Source: Int J Mol Sci. 2020 Feb 22;21(4):1497. doi: 10.3390/ijms21041497 (PMC7073018; doi:10.3390/ijms21041497)
Supplement: Supplementary file 1 [file ijms-21-01497-s001.zip › Supplemental files/Table S2.xlsx]

## Sheet: Sheet1
Table S2: Numbers of distorted SNP/InDel markers and markers from other chromosomes
Limkage group	Total No. of SNPs mapped	No. of distorted SNPS	No. of SNPs from other LGs
LG1	107	22	24
LG2	145	43	43
LG3	82	7	0
LG4	156	9	28
LG5	92	6	30
LG6	62	5	12
LG7	60	6	11
LG8	206	17	38
LG9	97	4	19
LG10	85	23	7
LG11	125	7	23
LG12	61	16	6
LG13	164	28	30
LG14	113	6	14
LG15	82	2	6
LG16	78	24	17
LG17	164	51	32
Total	1879	276	340
