# Supplementary material for: Genetic Dissection of Phomopsis Stem Canker Resistance in Cultivated Sunflower Using High Density SNP Linkage Map
Source: Int J Mol Sci. 2020 Feb 22;21(4):1497. doi: 10.3390/ijms21041497 (PMC7073018; doi:10.3390/ijms21041497)
Supplement: Supplementary file 1 [file ijms-21-01497-s001.zip › Supplemental files/Table S3.xlsx]

## Sheet: Sheet1
Table S3. QTL associated with Phomopsis stem canker resistance identified in both combined and individual environment analysis in HA 89/HA-R3 recombinant inbred
line population tested in multiple environments during 2016 to 2018.
QTL	Environment	LG	Position (cM)	LOD	Left marker	Position (cM)	Right marker	Position (cM)	R2	Additive	Resistance allele
Qpsc-2.1	Combined	2	90	7.04	S2_84829945	88.69	S2_99451880	91.45	6.89	3.7	HA 89
	Roth17		90	4.72					5.88	4.62
Qpsc-3.1	Combined	3	13.47	3.88	S3_22684279	13.33	C3_24497005	13.607	14.1	5.56	HA-R3
	Gran16		9.5	4.56					9.1	4.3
	Roth17		13.47	4.96					6.13	4.55
Qpsc-3.2	Combined	3	20.00	6.2	S3_59514629	16.8	C3_112733070	20.217	11.8	6.23	HA-R3
	Roth16		19.8	4.33					5.52	8.43
Qpsc-4.1	Combined	4	76	8.52	S4_204504697	75.46	S4_187776941	78.619	5.28	4.73	HA 89
	Croo17		77.6	6.71					9.88	5.68
	Glyn17		76	7.63					5.64	9.3
Qpsc-5.1	Combined	5	79.5	4.34	C5_57562566	77.31	S5_35209351	79.912	6.53	3.02	HA-R3
	Gran16		77.31	3.85					5.37	7.69
	Glyn17		79.5	3.23					6.05	3.62
	Roth17		79.5	4.21					7.69	5.37
Qpsc-5.2	Combined	5	86.19	6.19	S5_97363446	84.8	C5_95220778	86.78	7.95	5.22	HA-R3
	Gran16		90	6.87					6.5	4.23
	Roth16		86	3.91					6.74	4.49
	Croo17		91.08	3.5					5.88	4.27
Qpsc-8.1	Combined	8	49.1	8.78	S8_19807421	42.75	S8_21996456	49.397	11.79	4.1	HA-R3
	Croo16		43.8	19.32					13.59	7.83
	Gran16		49.1	3.63					10.7	2.77
	Roth16		46.6	6.5					14.48	7.49
	Stap18		48	4.48					7.03	4.38
Qpsc-10.1	Combined	10	22	7.54	C10_101030161	21.71	S10_8272308	26.654	10.5	4.39	HA 89
	Gran16		24	7.29					12.5	4.66
	Stap18		22	5.03					8.7	4.32
Qpsc-11.1	Combined	11	35.4	6.5	S11_41445957	33.95	S11_44270406	35.565	12.32	4.37	HA 89
	Croo16		29.8	6.81					8.49	7.37
	Roth16		34	5.37					12.32	4.37
	Stap18		34	5.38					14	2.94
Qpsc-12.1	Combined	12	25	5.62	S12_38476421	19.47	C12_63578064	26.008	9.1	3.27	HA-R3
	Roth16		24	4.88					7.9	6.49
	Croo17		24.4	4.27					8.5	5.42
Qpsc-13.1	Combined	13	90.6	6.87	S13_163494737	90.33	S13_158935119	90.602	13.6	3.45	HA-R3
	Croo17		90.6	6.3					12.96	7.01
	Roth17		90.3	6.75					6.73	4.78
Qpsc-13.2	Combined	13	99	7.96	C13_161608693	97.77	C13_180087451	99.03	5.24	4.9	HA-R3
	Croo16		99.02	4.38					7.76	5.14
	Croo17		103	6.73					7.06	6.14
	Glyn17		103.4	4.61					9.29	4.59
	Roth17		98.9	5.07					11	4.05
Qpsc-16.1	Combined	16	10	3.62	S12_172320483	5.69	S16_195063009	10.917	10.9	4.89	HA-R3
	Gran16		10	5.37					6.45	4.15
	Stap18		9.7	5.35					10.11	3.57
Qpsc-17.1	Combined	17	29	13.31	S14_47547220	24.81	S13_165042726	29.45	9.76	5.66	HA 89
	Roth16		29	5.22					13.6	8.97
	Croo17		28.8	6.67					6.96	6.35
Qpsc-17.2	Combined	17	40	6.13	S17_170827390	39.82	C17_170617819	41.206	17.39	10.09	HA-R3
	Gran16		41	6.67					5.04	6.05
	Roth16		40	4.42					11.44	3.82
	Croo17		40.1	9.93					17.87	7.68
	Stap18		40	5.76					17.1	9.35
