# Supplementary material for: Genetic Dissection of Phomopsis Stem Canker Resistance in Cultivated Sunflower Using High Density SNP Linkage Map
Source: Int J Mol Sci. 2020 Feb 22;21(4):1497. doi: 10.3390/ijms21041497 (PMC7073018; doi:10.3390/ijms21041497)
Supplement: Supplementary file 1 [file ijms-21-01497-s001.zip › Supplemental files/Table S4.xlsx]

## Sheet: Sheet1
Table S4: Flanking sequence of SNP/InDel markers associated with Phomopsis stem canker resistant QTL identified in HA 89/HA-R3 sunflower recombinant inbred line population
SNP sequences from HA412-HO genome sequence assembly (HA412.v2.0)
SNP	Target sequence
S2_84829945	GGTCACGAGCCGCACTGATGCGATCTCGGATCTGTGCAATCTTATCTGTGGTTTCCTGGACCACATCAGGACCAACCAACTGTCTATCACCTGCGTCAGACCAACAAAGCGGTGATCTGCACTTGCGGCCATAAGGAGCTTCGAATGGCGCGGCACCAATACTGGCGTGGTAGCTGTTGTTGTATGAAAATTCAACCAA[AGGCA/AGGGA]AATGCTTATCCCAGCTACCGCCCAAATCCGTCACACATGCTCTCAGCATGTCTTCCAAGGTCTGTATCGTTCGCTCGCTTTGACCGTCGGTCTGTGGGTGAAACGCGGTGCTCATATTCAATTGCGAGCCAAAAGCTTCTTGGAAGGATTGCCAAATCCTTGAGACGAACCTTCCGTCTCTATCAGA…
S2_99451880	GGTGGCAAACCACCACCGGCCTCCTCTACTGTAACTATGTCTTCGCCAATTGAAATCTTAATATCGAAGATAAAAACTTAATCTAAGAACACTTTGAAGATCTAAAGATTCTTAGAATTCTTTGAAGATCTGCCAAAAGCCTTTAAAGGTTTGAAGATTGGATGAAGAACTTTGAAGATTTGAAGATTAGAAGAGAGAA[G/T]GAGGAGAGATTCGAAGAAACAGTGATCTCTTATCTCCCCTGGTTGCCTATTTATATGCATCACATATAATGCGATGGGTAACCATGCTGAAGCAGCCACGCATGTGTCCAACCAGGAGCTGACACATAAGGCGGGAAATACGAAACGATGGTTACCACGTGCGCGTGATCCTCACTCGCCTGACACCAGACGAAA…
S3_22684279	GTTCTTCTAAAGGGTCAAGCAGCAAAACAAGCTTTTCATCATTTCCGACATTTGATCCTAACCTTTCAGCAATAAAGAATGGCAGGAAGTTACAATGCAACATTGTACTAAATCTTGAGGATGATCAAGATTACACAGAAGAAGTTGCAAAAAGCCACATGTCTTTGTTGGGAACTGTGTTGGAGTCATATGGAAGTTT[TAT/TGT]AGCAGGTCTGCTCGGGAATCCTATGTTAACAAAAGAGGATTATGATCAAATAGATGCTGAAGAGATGGAATTAATGGATATAAAATGGTGTTTGGCGAGTGTGTTGAGACGAGCTGAGAAATTTAAGCAGATCACAGGAAGAGATGATTTACGTGATGCTAATGTTTCTACTTTAGGTTTTGAAAAATCTA…
S3_59514629	TAAAAAGTGAATATGTTTATAACTGCGAGAAAAATATAAAATCTTAAAGAGATTTCTCAATTTAGAAATATATATGGCAGCACTTATAAACATAGAGAAACATGTAATTTTATGAAGTCAAATTTTAAACACAAAAAGAAGTGCGCACATCAAAATTCTTGATTGTGAAGTTTATGAAGATGTCAACATAAGTGTATGT[AGGTA/AGGTGGTA]CTCACGTGTCGAACAACTGCAGAGGAAACTTCAGAAAAACTAAGAAATGGGTATGGCAGATCACAACAATAGGTTTCCCATAAACATACACCAAAGCTGTATACATCACACTTTCTGTTATAAGGCTTTCCTTGAAGAACCTGACAAAACACATGTTATGTAGTCTTTATGATATGAATTATAG…
S4_204504697	CTTTCTTTCAACTCTTTTACTCTCAAGGTATCCAAAAATGGTAGAACCAGGGCTTATACCGACCTTCTACTCATTTTTAGTGTCGTGTTGGTCAAAGATCTGATTCCTAGCGATGAAACAACCAAATTCGGGTTAAACAAAGGAAAACCGCCAAGAACGGCAAGTCCTGATGGAACGGGGTGATTCCCGGCCGTTAGAA[C/T]GAGTCGAAATTGATGGAATTTCAGTTGTTCAACACGTCACAGCTAAACGTCTCGACCAAAACCACAGAAAACATGTAAAATTGTCGAAAACAGCTGGACGGGCCAGCCGATCGAACAGCCCAACCGATCGGACAAGCTAGCCGATCGGACAGGCTGGCCGATCGGGCGGCCCAATCGATCGGACAGGCTAGCCGA…
S4_187776941	AAAAAGAAATTGGCCGTTCATAAGAAAACGTTTTGACCTGAACCCCATGTGATGCATTATATAACCCTGATCTGATATGTCGTTTTTATAACTCATGTAACTGAGACTAATTGTACTTTTTTAGTTTTTGTTTTATTGGTTTTGTTGTTAGCAACTTATTTTAAGGTAAAACCCATAAACGAACAAAACATTGTATACA[AGT/AGG]AATTTTTTTCGAGATACATGTACCTTTCATCCTAGTTTTTGTTTTATCATATGTATGGATTAAATGAAGTTAAGCCTAACTTAGTAAAACGCGTAGGATAAGGATGGTTTGAAGATAGAGTTATTTTGAGTATATTTAGTATTTATCAAATAATTAGTTGTTTGAACTTTAAATAAGGGTTAGGATAAGTA…
S5_35209351	GCTTATCCGCGTAGCTTTTCTGACGGTCGCGAGCTGCCGCCATGCGTTGTCGTATTTGTGCAATCTTTTCCGTGGTGTCCACTATAAGTTCTGGACCCGTGATCTGGCTATCCCCCACCTCTGCCCAACAGAGAGGTGACCGACATTCACGCCCGTACAATGCCTCGAATGGAGCGGCTTGTATGCTGGTGTGATAACT[G/A]TTATTGTATGAAAACTCCACTAAAGGGAGATGCTTTCCCAGCTGTTGCCGAAATCAATAACACATGCCCGAAGCATGTCTTCTAGAGTTTGAATCGTGCACTCAGACTGCCCATCCGTCTGAGGGTGATATGCTGTGCTCATGTCTAATCGAGAGCCAAAAGCCTTATGCATTGCTTGCCATAGTTCTGATGTGA…
S5_97363446	TTAGAAACTCAAGATTTTTTTTAAAGGATTTAGAAACTCAATCCATTATATTCTAACTTTTTTTTAAACATTCTTCAACACATTTTATTCGTACTTTCAATTGTAATTCAACTTTATTCGTAAGGTATATCCGTTTAGTAACATGCACTGTCACTGTCCCAACTCTACACACTGTTTTCATTGTCGTGAGCCTAGTCTC[CTTTGC/CTTTGT]CGTTGCCACGACCATACACATAGTTGTCATTGCCAGATCCTCAACGATACGTCATCACACACAACATAGTTCATTGTTTTCCAGTTACATAGATATCAATCTTCTCCGGTTCCGAGTGTCCGGTAATACTATGGCTTTTTAACATCGGTTCAGTGGTTTGACCCAAGTCACACATTACCAAGTGA…
S8_19807421	TGCTTTTCTGTTTGTACGAGTTCGTGTGTTGACCAAATGAGAATCTGTCTACTCTTGGATCAGCTCCTCGTCATACTTACTCTTATTGCAGGTAGAACTGATTAAGCCAGCTGTTGACGGTACACTCAACGTGCTTAAAGCATGTTGTGAAGTGAATGTTAAGAAAGTTGTGTATGTCTCTTCTGTAGCCGCTGTTGCG[A/G]TCATACCTAATCGACCCCAGGATCGACCATTGGATGAGACTTTTTGGTCTGACCAAGAATTCTGCAGATCCAATAATGTAAGCAACATGATAATTTAGTTCTCCAAAATTGCTTAACTTTGCAGGAATGAAAGATTTTGGATAAAATGTGCCACATAGAGTTGCTAATTTCGAAATTGTTTTTAGCCTTTTGACC…
S8_21996456	TATGTGTTACATGTTACTTGTTATTTCTTCTGTTTGTGATTCGAGTATTGATGACGAATCTTTTTAATTTAGGTTCGTATCTACAACGCGAAGAACGTTTTCCAGGATCTGAGGCTTGCCAAACAAGAGTTTATACAATCAACAGTTTATGTGAACAAAGAAACAAGAATATACCTACCCAAAATCTTATATTATTTTG[CAA/CGA]AAGATATGGCATTGAGCATGTCAAGCCTTTTGGAAATAGTCAACTCGTGTTTATCCGAAAGTCAACCGAAGGTCAAGAAACCGAGCATAAAAGGTAAACCCGAAAAATGTGTATACTGGTTATCTCAGAGTTGTATATTTCGATACGTGATTCTTCGAGACACAGTTGAAGGGCGATTGTCTGTTTGATTT…
S10_8272308	TATGGGAGGGAATCGGGGCTTGAATTTTGGAGGAACCAAACTGGGGCGGATCTGGAAGAAGGAGATGTAAGAAAAGACTTTGCACAATACATCCGTGCGGGTCATTTTGACATTTAACCACATATCGAATGGTTGACAAATGGTGGGTAACACTAGGGACTTAGATTGCATAAAGATGCAACCACGAGGCTTAGGAGGC[C/T]AGTTATAGTTTAGAGGGTCAACATGTGTTTTCATGTAAACCACAAGGACCTAAATTGCACTTAAATCTACGTATTATTTCAAAGAAATAATAATTGGATTGAACATAGTTGAATGATGATATTTGGTATTAACCAATCCTTTTCTAATGCATCCATCATTTGGCTTCTTTTTCTATCAACTACACTTGGATATAG…
S11_41445957	TTTCAAGGCTTAACTAACTAGTTGTTTAACTGATTAACAATGAACTTGCCGTCACACAATGTTTAAGTTGACTAACGTTTCCCTTTTATTTGACTACTTTTGTGCTTTTAGATATCGCATCCCCTACCTCGGATCATGTTGTCGTTTCATCTCAGAACACCAAGCACATGTGCGCTGTGGGTACAATAAAATGTGAGAT[CGTAA/TGTAA]AACGTAGTGGTTCTAATGAATCAAATGCAAGAATTCCAGCTGGCAAGAAGTTTACTGCTGATCAGTCAGGTACAGGTACCATTTCCATTATCGCAGAAGCTGTAGATTCTGACCGAAAGTCGAACGTAGCTGAAAAGAACCAGATCTCAGATTCTTCGCAGCCTCTTTTGTCGTCAACCCAAAACAG…
S10_8272308	TATGGGAGGGAATCGGGGCTTGAATTTTGGAGGAACCAAACTGGGGCGGATCTGGAAGAAGGAGATGTAAGAAAAGACTTTGCACAATACATCCGTGCGGGTCATTTTGACATTTAACCACATATCGAATGGTTGACAAATGGTGGGTAACACTAGGGACTTAGATTGCATAAAGATGCAACCACGAGGCTTAGGAGGC[C/T]AGTTATAGTTTAGAGGGTCAACATGTGTTTTCATGTAAACCACAAGGACCTAAATTGCACTTAAATCTACGTATTATTTCAAAGAAATAATAATTGGATTGAACATAGTTGAATGATGATATTTGGTATTAACCAATCCTTTTCTAATGCATCCATCATTTGGCTTCTTTTTCTATCAACTACACTTGGATATAG…
S12_38476421	CCCTGAAAAGATGAAAAGACAAGGATACCCTCACCTAGGACCAGACAGAACAGAAGCCATCAATGGTGTCATATCTTTCTCGTGTTCAACTAATGCTGTGTTTTGCATTCTAGGATCTGTGAAGTTGTAATCCAACCTTGATTCGACTTTCATTACGCCTTCTAACACCTTAACGACTGTTGACATTGAAGGCCTTTTC[G/A]TATAATCATATTGTAAACACCATGAAGCTACTTTAATCATCTCCACGACTTCTGAACTGTGTGTCTGCATGTCTTCACTGTACTTGTCAACCATATCTAACAACATTTCTTGTTCGCAACATTTTTGAAGTAAACCAAGTAAGTGCCAGCTTTCTTCAGGCTGAGATTTGTCAAAATTCTTCCTTCCACACAACA…
S12_172320483	TCTATTCCGTGGCGTCCACTACAATTTCTGGACCTGTGATTTGACTATCCCCCACCTCTGCCCAACAGAGAGGTGACCGGCATTTACGTTCGTACAATGCCTCGAATGGAGCGGCTTGTATGCTGGTGTGATAACTGTTATTGTATGAGAACTCCACCAAAGGGAGGTGCTTTTCCCAGCCGTTGCCGAAATCAATAAC[A/G]CATGCCCGAAGCATGTCTTCAAGAGTCTGGATCGTTCGCTCAGACTGCCCATCCGTCTGAGGATGATATGCTGTGCTCATGTCTAACCGTGAGCCGAAAGATTTGTGCATCGCTTGCCATAGCTCTGACGTGAATCGTGCATCCCGATCCGAAATAATAGAGGTTGGCACTCCGTGCCTCGAAACAACTTCTTTC…
S13_165042726	CCCATCGGGCACATCATTTTTTTAGCTTGGTATAACGAAAGTGGTAACTCATTGCCTTCTGGAAGCATGTCATTTAATAACACCAATAGATTTGTGAAACTCTTATCACTCCATCCGTGTGTTGACTTTAAGGTAGACAATCTCAAAACAGCACGAAGTTTTGAATATTTCTTACAACCAACATATAATGGTTTTTCCT[C/T]ATCTTCAAGTAATTTTCTTAATTTTTCATGCTCATCATCACCAATATTAGTCTCTAAATCATTGTACATGTCATTAAAATTGTCATTGTCATCATTTAAAGTGGCATTTTCATGATCAATATATTCTTCATTATTATCCTCTTTCTCATTGTCTAGATTGAAAGACGATGTACTACGGTTAACAAGTGATTCCCC…
S13_158935119	ACCACAAATATCAAGAAAAGTTTCAAGAAACTTGAAACCAAAGTTTGGCTATGGAAGGTTTACAAGATGACACAGGAGATGGAAGCATGCAGTGCACAGAGCATCCATTCAAGAACAACACACCAGCTGGTGGTATTTGTGCCATTTGTCTTCAAGAAAAGCTAGGCAAGTTGGTTTCTTCTTCTTTCCCCATAGCTGT[G/C]TTCCCATCTTCTTCTTCCTCTTCTCCGTCTTTCAGATCTGACATCAATAACATCACCACCACCGCCGCCAACAACAATAGCAGCAATAACAGCACAACCACCGTGGTTAACACTGCAGTGCCACCACGGTTACTTAATTCAAACACCCAAATCACTCAAATCACCCAAACCAACACCACCACCACCGCAACGAAC…
S13_163494737	TTAAATCATTAATTTTACTGTTAAACTCTTCAAAATATTGTTGTTCACACTGTTCACAGTCAGGTTAGCACTGCATGCCTAAATATTTTAATAAAATTACTTTTGGATTTTTCTGTTTAGTTTATTTTTCATTTGGTTTGCTTCATATTAAAACCGAGTTTGATTCAGTTTATTATTTGATTTGTGAGAATCAAGAGTT[C/G]GTTATAGATGGTTTCAGACTTTCAGCCAATCACCATCCAGATCAGTACCTGCCCTGCCGGCCTGGCCCCTATAAATTTTAATAAATATATTTTGGTTTGATTCCAGTTTTTTTTAACGGCAAGGAATGACGTGCCAACCACTGTGACACCCGGCGCTGTGGCTAAGGTCGACTACTCTACCGTCGCCAGCCCGTT…
S14_47547220	AGGCACGGGGTGCCAACCTCCATTATTTCCGATCGAGACGCCCGTTTCACTTCTGAGTTGTGGCAAGCTATGCACAAATCCTTTGGCTCATGTTTGGACATGAGCACCGCTTATCACCCACAAACGGATGGGCAGTCTGAACGCACCATCCAAACCCTAGAAGACATGCTTAGGGCATGTGTGATCGATTTTGGAAAGA[A/G]TTGGGAGAAGCACCTACCGCTAGTGGAATTCTCGTATAATAACAGCTACCACACCAGCATTCAGGCAGCACCCTTCGAGGCATTGTACGGTCGTAAATGCCGATCACCTCTTTGCTGGGCGGAAGTTGGTGACAGCCAGGTCACAGGCCCAGAATTGGTGGTAGACACAACGGAAAGAATTGCCCAGATCAGACG…
S16_195063009	TCAACATTTTTGTTGATTTTTCCAACTTACATGTATTTCAGGGAACTAAGGATCTGGCACGGTATGCTACGTTTTCGCGCTGCGTTAGAGTTAATGGGATCATCCTCGTTTAGGGATTGCGACTTTTACCTGGACGAGTCGCAAGTCTTAAACGGTGTTTAATTTATGTTGTGGTTGTGTCTTAAGAACAATGTTTTTA[TAT/TTT]TGTAGTATTGTAAACTCGATGCATGTGTCTGCATTTCAAAACAATGTTGTGGTATTTTGTTTTTAAGACTTTGATTAATGGATGATTCTGCATGGTTTTACTTTCATATAGCTTTGTTGTGATTAAGCTATGGTATTAAGAAGTCACACCAAATAAACCCACGCTTCCGCAAAGCCAGGGTGTGACAAATT…
S17_170827390	CTAGATTTTTTTATCAAACTTCAAGAGTAACTGAGTAAAGCATTAACAGAATATGCCTAATTGATGAAAAACACATACAATTAGAAACATTAATAATACCTATATATACATATAATTAGAGTAATTTCTATACCTTCTCGTTAATCATGAGAATCATGGACATAACATGCTCAAACGAAGAAGTCTCCGGATCAAAATT[C/T]GGCCACAAATAATTCTCCAAATACTGACTAACTTCAAGTATCATAACCCTCTGCAACGGCACCGTTCTTCTCACTCTCCCATCCTCCTTCACCAACAACTCCGTTTCATAAATCTCCTTCACCAGATCCGCACTAAACGGAGGCTTCTCGTTGTTCGTCGCCGATTTCGACCAGTTTTCATTCGCAATTTTCGTC…
SNP sequences from XRQ genome sequence assembly (HanXRQr1.0)
SNP	Target sequence
C3_24497005	TGGCTTTGCGGAAGCGTGGGTTTATTTGGTGTGACTTCTTAATACCATCGCTTAATCACAACAAAGCTATATGAAAGTAAAACCATGATGATCATCCATTACTTCAAATTTTAAAATAGAAATACGACAACATTGTTCTAAGAGTTGACACATGCAACGAGTTTACAACACAGCATAATAAAAACCTTGTTCACGTGACA[C/T]AACCACAAAACATGAAATAAAGACAGTTTAAGATTTGTGACTCGTCCAGGCAAAAGTCACAACCCCTAAACTTGGATGATATCACTTCTCCTACGCAACATGAAGACATAGCATAACTCGCCAGATCCCTAATTCCCTGAAATACATGTAATTTGAAAAATCAACAAAAGTTGAGCGAGTTCATGTAAAAGTGA…
C3_112733070	AACAAACCATTTAATAAACACAAAAACCCAACGTAGAACATATCAAAGCCAAATAAAACAATAATGCAAAGAGTACAAGCAAGCACCTTATGTGTAACACCCCGTGTTTCGAAAGTCAAAGTCAACATTGAAGTCAAAGGAAGAAAAGATTGCTAATTGTGATCTGTCACTCCTTGCTCAATTCCTGTTTTGACTTCTTT[A/G]ACTTGTAGATAGTCCTTTTGTTTTATTACGTTAGTTGTATTATGTGGAGTACCTGTTAATGATCGAGGTTTAATCGATGTTTATCGCATGTTTTATCGCTTATCGCATCGCAATCGCATTCGCAGCTCGACTTATGTGTTCTGGATATTGTTTTACGTGTGTGTGCTAATTATGTGTTGCTTGTGCATGTTTAT…
C5_57562566	TGTCTTTATCTTGACCCCCGGTTTTTCCTCAACCGCGACCCGAACTCTTTGACTAGACTCGGTCGTTCCTTTGCCTCGATCGTACCCTTCCTTTTTTCTAGCTTCCCACTCCTCATAAGTCAACAGCAACTGATCACTTCTAACTGGTAGCTCCTTATCTTCAAGGTTGACATGTTCCTCATAGGCTATAAGACGACCCA[T/C]GACATTATCAAATCCAACTGTCTTAAGGTCAATGGATTGCTTAAGAGAGGCAACCATGTGAATAAACCTTTTAGGCAAACCATGTAGAAACCTTTTAACCAGTTTCTCTTCTTTAATCATTGTTCCAAGAGAAGCAGATCTAGAAGCAATCCCTGAAATCTTTCCTGCGAACTCAACGATCGTACTTGGTTCCT…
C5_95220778	CACGACCTGTCACATGTGGTACCCTACATGGTCACTCCAGAGTTCAAAAGGATTGAACGTTTTATTTGGGGATTAGCTCCTCAAATCATAAGCATGGTAACCTCCTCCAAGCCTGCGACAATTACTGAGGCGATTGATCTGAGCGTGGCTCTCACAGAGGAAGCTATTCGCCTGAACAAGTTCGATGATGCTGAGCCTAA[G/C]AAGAAAGAGACTCACGTCGAGTCATCAGGAGGTAACAAGCGGAAGTTCTCGAACTTCAAGCAAGGCACCAGCGGAGTGGTTAAGAAAGGAGAGACAAGCATGCCAGCTCAGGTTACAGCTGGTAGTGGGAAGAAAGGAAAAGGATATATGGGCACCCAGCCCAAGTGTAATACCTGCCAACGACACCATTCTGG…
C10_101030161	GCTTTAAATATTATAACTTTTAATAGTTGTTATAAGCTTTGAACAATCAATCATGCCCCGTACCATATCCGTTGCTGGTTGGAGTGTGACATTTATGGTTTTCGATCAGCACCCTAATGAACCGATCCGACCAAACATTGGTACATGTATTGGTATTCATTTTTATGGTTTCATATCTGTGTAAAATATGTGTCGATATC[CGT/CTT]TTGTGTTGTACCAATAGCGAACCAAACCGTTACAAACTGTTCAAAACTGGAACTGGTATTAACATTATTGAAATCAAGATTTATTTTACAGTTTTCCATCGATGTAAACACAGATCAATATCCTTTTATACATATTCTCGTGAATATGGTTGTAAACAAACCGAACGAACACAAACAATGCTTTGTTTGT…
C12_63578064	CTCTTGACATTCACTGGACCGAACAAATCCATGTGAAGTCTTTCCAAAGGTCTTGAAACAGAATTGACTTGCTTTGTAGGGTGTGACTTTTTCTTCTGTTTGCCTTTGGCACAACTTATGCACTCCCCTTCCAGATGAAAACCTTTGACATGCACTCCTGTAACCAAATCGTTATGCACCAAGTGATTCATTTTCCTTAG[A/G]TGAATATGCCCCATCTTTCGGTGCCATAATCTTGACTCTTTTTCCGTTGCTCTTGACACAAAACAATGAGCCTGACCCGTGGTTGTAGTAGCAACGCTCATGTCCAACACGTACAGATCATTGACCCTTGGTGCCCTCATGATGATCCATTCCTCAGGTATCACAAACCCCGGTTTAAAGATCAAACATTCTTT…
C13_161608693	CTAGCTCAAATCCTAGACCACAACAACAAAGCACTGTGCATTATACCCGATATACCCCTGCAGCACATGTTAACACTGCTCATTATGTTGCAACCCATGTGCCTGTGCATTATGTTCAAACCACTGTTCCACAAATTCAGTATGTTCAAGCCCCTGTCCCTTAGGCACAAGTGCAACCTGTTGCACCTCAACAAGCTGCT[T/C]CAACAGTGGTACAACCAGATCATCAAAGCTTTTTCACCCAAGGCTTTGTTGACTGGAGTAGCATGCCTGATGAGATTGGTGATGAAAATTTTGCACTCTATGCTTCTAATGAGACTTTTAATGATGAATCTTGTTTGATGGCATTAGAGTCAATACCAGAAGGGGTAGAATCTGAAGGTGAACAGCTAAGTGCT…
C13_180087451	TCCGTTTGTCTAGTGGGTGCCCCAAGAGTGCTCGGGATTGAGTTTGTTGGCCGTTCAAAAAAAATACATGCCAACAATTGTAATTAAGCTTGATGATTTCATGAGAAGATTGAAATAATGAATAAGATTTAACAATCTAAAATAAAAACTAATTTATTAAAAAATCTACGATATGATAATTGTTTTGTAAGTTAGTAGAC[TAT/TGT]TTTTCACCATATTCCACTTTCCACAGATCCATATATGAATAGGTTATTCAAATTACGGTTTCTCTAACACGCTCTTACTACAGACACCTAATTAAATATTTAAACTTTTGTAAAAAAACAGTAACATTTCATCCTAAAAATAAATTAAGACTAGTCTTTGATTACTCAATCTGCTAACTTCTAGTGCAAC…
C17_170617819	TGAGCACAGCTTATCACCCTCAGACGGATGGACAGTCTGAGCGCACGATCCAGACTCTAGAAGACATGCCTCGGGCATGCGTTATCGACTTCGGCAACAGCTGGGAAAAACATCTCCCTTTAGTGGAGTTTTCATACAATAACAGTTACCACACCAACATTCAAACCGCTCCATTTGAGGCATAGTACGGGCGTAAATGC[C/T]GATCACCTCTCTGTTGGGCAGAGGTGGGCGATAGTCAGATCACAGGTCCAGAACTTGTAGTTGATGCTACAGAAAGAATTGCTCAGATACGACAACGAATGGAGGCGGCTCGTGACCGTCAGAAAAGCTACGCTGATAAGCGTAGGAAACCACTCGAGTTCCAGGTTGGGAATCGAGTGCTACTCAAAGTCTCA…
